# Supplementary material for: Phylogeography and population structure of the tsetse fly Glossina pallidipes in Kenya and the Serengeti ecosystem
Source: PLoS Negl Trop Dis. 2020 Feb 24;14(2):e0007855. doi: 10.1371/journal.pntd.0007855 (PMC7058365; doi:10.1371/journal.pntd.0007855)
Supplement: S1 File — We strongly caution that these rules may only be valid for PCR amplifications and genotype calls made with samples processed on the same Mastercycler Pro Thermocycler (Eppendorf, Germany) and ABI 3730xL Automated Sequencer (Life Technologies, USA) at the DNA Analysis Facility on Science Hill at Yale University (http://dna-analysis.yale.edu/). Instead of relying on these binning rules, we recommend that researchers request and use DNA from the same individuals as controls to calibrate future studies carried out on different equipment. (TXT) [file pntd.0007855.s017.txt]

<?xml version="1.0"?> 

<Panel> 

    <Vendor>GeneMarker</Vendor> 

    <FileVersion>01.3a</FileVersion> 

    <PanelName>Gpd_Combo1</PanelName> 

    <n_Ploidy>2</n_Ploidy> 

    <Chemistry></Chemistry>

    <Lot_Number></Lot_Number>

    <Fragment Enabled = '0'> </Fragment> 

    <Loci>

        <Locus>

        <MarkerTitle>D05</MarkerTitle>

        <DyeIndex>1</DyeIndex>

        <n_NucleotideRepeats>2</n_NucleotideRepeats>

        <Enabled>1</Enabled>

        <LowerBoundary>93.0</LowerBoundary>

        <UpperBoundary>122.1</UpperBoundary>

        <MarkerComments></MarkerComments>

        <LocusFilter 	MinIntensity = '50'	HomoInconclusive = '50'	MinHeteroIntensity = '50'	HeteroInconclusive = '50'	LocalPercent = '1'	StutterPer_N_L4 = '10'	StutterPer_N_L8 = '1'	StutterPer_N_R4 = '1'	HetroImbalancePer = '60'	></LocusFilter>

        <Allele 	Label = '94'	DefSize = '94.00'	Size = '94.00'	Left_Binning = '1.00'	Right_Binning = '1.00'	Control = '0'	Distance = '0.00'	Chrom_Pos = ''	Recom_Freq = '-1.00'	Height = '26'	Comments = ''	></Allele>

        <Allele 	Label = '97'	DefSize = '97.00'	Size = '97.00'	Left_Binning = '1.00'	Right_Binning = '1.00'	Control = '0'	Distance = '0.00'	Chrom_Pos = ''	Recom_Freq = '-1.00'	Height = '28'	Comments = ''	></Allele>

        <Allele 	Label = '100'	DefSize = '100.00'	Size = '100.00'	Left_Binning = '1.00'	Right_Binning = '1.00'	Control = '0'	Distance = '0.00'	Chrom_Pos = ''	Recom_Freq = '-1.00'	Height = '26'	Comments = ''	></Allele>

        <Allele 	Label = '103'	DefSize = '102.77'	Size = '103.00'	Left_Binning = '1.00'	Right_Binning = '1.00'	Control = '0'	Distance = '0.00'	Chrom_Pos = ''	Recom_Freq = '-1.00'	Height = '34'	Comments = ''	></Allele>

        <Allele 	Label = '106'	DefSize = '106.00'	Size = '106.00'	Left_Binning = '1.00'	Right_Binning = '1.00'	Control = '0'	Distance = '0.00'	Chrom_Pos = ''	Recom_Freq = '-1.00'	Height = '38'	Comments = ''	></Allele>

        <Allele 	Label = '109'	DefSize = '108.91'	Size = '109.00'	Left_Binning = '1.00'	Right_Binning = '1.00'	Control = '0'	Distance = '0.00'	Chrom_Pos = ''	Recom_Freq = '-1.00'	Height = '39'	Comments = ''	></Allele>

        <Allele 	Label = '112'	DefSize = '112.00'	Size = '112.00'	Left_Binning = '1.00'	Right_Binning = '1.00'	Control = '0'	Distance = '0.00'	Chrom_Pos = ''	Recom_Freq = '-1.00'	Height = '44'	Comments = ''	></Allele>

        <Allele 	Label = '115'	DefSize = '115.00'	Size = '115.00'	Left_Binning = '1.00'	Right_Binning = '1.00'	Control = '0'	Distance = '0.00'	Chrom_Pos = ''	Recom_Freq = '-1.00'	Height = '50'	Comments = ''	></Allele>

        <Allele 	Label = '118'	DefSize = '118.00'	Size = '118.00'	Left_Binning = '1.00'	Right_Binning = '1.00'	Control = '0'	Distance = '0.00'	Chrom_Pos = ''	Recom_Freq = '-1.00'	Height = '85'	Comments = ''	></Allele>

        <Allele 	Label = '121'	DefSize = '121.00'	Size = '121.00'	Left_Binning = '1.00'	Right_Binning = '1.00'	Control = '0'	Distance = '0.00'	Chrom_Pos = ''	Recom_Freq = '-1.00'	Height = '67'	Comments = ''	></Allele>

        </Locus>

        <Locus>

        <MarkerTitle>GMMC17</MarkerTitle>

        <DyeIndex>2</DyeIndex>

        <n_NucleotideRepeats>2</n_NucleotideRepeats>

        <Enabled>1</Enabled>

        <LowerBoundary>167.3</LowerBoundary>

        <UpperBoundary>231.1</UpperBoundary>

        <MarkerComments></MarkerComments>

        <LocusFilter 	MinIntensity = '50'	HomoInconclusive = '50'	MinHeteroIntensity = '50'	HeteroInconclusive = '50'	LocalPercent = '1'	StutterPer_N_L4 = '10'	StutterPer_N_L8 = '1'	StutterPer_N_R4 = '1'	HetroImbalancePer = '60'	></LocusFilter>

        <Allele 	Label = '170'	DefSize = '170.00'	Size = '168.42'	Left_Binning = '1.00'	Right_Binning = '1.00'	Control = '0'	Distance = '0.00'	Chrom_Pos = ''	Recom_Freq = '-1.00'	Height = '158'	Comments = ''	></Allele>

        <Allele 	Label = '174'	DefSize = '176.01'	Size = '174.94'	Left_Binning = '1.00'	Right_Binning = '1.00'	Control = '0'	Distance = '0.00'	Chrom_Pos = ''	Recom_Freq = '-1.00'	Height = '418'	Comments = ''	></Allele>

        <Allele 	Label = '178'	DefSize = '178.00'	Size = '177.09'	Left_Binning = '1.00'	Right_Binning = '1.00'	Control = '0'	Distance = '0.00'	Chrom_Pos = ''	Recom_Freq = '-1.00'	Height = '166'	Comments = ''	></Allele>

        <Allele 	Label = '182'	DefSize = '182.00'	Size = '181.43'	Left_Binning = '1.00'	Right_Binning = '1.00'	Control = '0'	Distance = '0.00'	Chrom_Pos = ''	Recom_Freq = '-1.00'	Height = '434'	Comments = ''	></Allele>

        <Allele 	Label = '186'	DefSize = '186.40'	Size = '186.20'	Left_Binning = '1.00'	Right_Binning = '1.00'	Control = '0'	Distance = '0.00'	Chrom_Pos = ''	Recom_Freq = '-1.00'	Height = '3798'	Comments = ''	></Allele>

        <Allele 	Label = '190'	DefSize = '190.09'	Size = '190.20'	Left_Binning = '1.00'	Right_Binning = '1.00'	Control = '0'	Distance = '0.00'	Chrom_Pos = ''	Recom_Freq = '-1.00'	Height = '37658'	Comments = ''	></Allele>

        <Allele 	Label = '194'	DefSize = '194.00'	Size = '192.30'	Left_Binning = '1.00'	Right_Binning = '1.00'	Control = '0'	Distance = '0.00'	Chrom_Pos = ''	Recom_Freq = '-1.00'	Height = '1992'	Comments = ''	></Allele>

        <Allele 	Label = '198'	DefSize = '198.00'	Size = '196.60'	Left_Binning = '1.00'	Right_Binning = '1.00'	Control = '0'	Distance = '0.00'	Chrom_Pos = ''	Recom_Freq = '-1.00'	Height = '943'	Comments = ''	></Allele>

        <Allele 	Label = '202'	DefSize = '202.21'	Size = '202.10'	Left_Binning = '1.00'	Right_Binning = '1.00'	Control = '0'	Distance = '0.00'	Chrom_Pos = ''	Recom_Freq = '-1.00'	Height = '24688'	Comments = ''	></Allele>

        <Allele 	Label = '206'	DefSize = '206.00'	Size = '204.80'	Left_Binning = '1.00'	Right_Binning = '1.00'	Control = '0'	Distance = '0.00'	Chrom_Pos = ''	Recom_Freq = '-1.00'	Height = '731'	Comments = ''	></Allele>

        <Allele 	Label = '210'	DefSize = '210.00'	Size = '210.00'	Left_Binning = '1.00'	Right_Binning = '1.00'	Control = '0'	Distance = '0.00'	Chrom_Pos = ''	Recom_Freq = '-1.00'	Height = '5957'	Comments = ''	></Allele>

        <Allele 	Label = '214'	DefSize = '214.00'	Size = '214.00'	Left_Binning = '1.00'	Right_Binning = '1.00'	Control = '0'	Distance = '0.00'	Chrom_Pos = ''	Recom_Freq = '-1.00'	Height = '126'	Comments = ''	></Allele>

        <Allele 	Label = '218'	DefSize = '218.00'	Size = '218.00'	Left_Binning = '1.00'	Right_Binning = '1.00'	Control = '0'	Distance = '0.00'	Chrom_Pos = ''	Recom_Freq = '-1.00'	Height = '58'	Comments = ''	></Allele>

        <Allele 	Label = '222'	DefSize = '222.00'	Size = '222.00'	Left_Binning = '1.00'	Right_Binning = '1.00'	Control = '0'	Distance = '0.00'	Chrom_Pos = ''	Recom_Freq = '-1.00'	Height = '4328'	Comments = ''	></Allele>

        <Allele 	Label = '226'	DefSize = '226.00'	Size = '226.00'	Left_Binning = '1.00'	Right_Binning = '1.00'	Control = '0'	Distance = '0.00'	Chrom_Pos = ''	Recom_Freq = '-1.00'	Height = '117'	Comments = ''	></Allele>

        <Allele 	Label = '230'	DefSize = '230.00'	Size = '230.00'	Left_Binning = '1.00'	Right_Binning = '1.00'	Control = '0'	Distance = '0.00'	Chrom_Pos = ''	Recom_Freq = '-1.00'	Height = '972'	Comments = ''	></Allele>

        </Locus>

        <Locus>

        <MarkerTitle>GmmK22</MarkerTitle>

        <DyeIndex>3</DyeIndex>

        <n_NucleotideRepeats>2</n_NucleotideRepeats>

        <Enabled>1</Enabled>

        <LowerBoundary>185.9</LowerBoundary>

        <UpperBoundary>209.1</UpperBoundary>

        <MarkerComments></MarkerComments>

        <LocusFilter 	MinIntensity = '50'	HomoInconclusive = '50'	MinHeteroIntensity = '50'	HeteroInconclusive = '50'	LocalPercent = '1'	StutterPer_N_L4 = '10'	StutterPer_N_L8 = '1'	StutterPer_N_R4 = '1'	HetroImbalancePer = '60'	></LocusFilter>

        <Allele 	Label = '188'	DefSize = '187.00'	Size = '187.00'	Left_Binning = '1.00'	Right_Binning = '1.00'	Control = '0'	Distance = '0.00'	Chrom_Pos = ''	Recom_Freq = '-1.00'	Height = '76'	Comments = ''	></Allele>

        <Allele 	Label = '191'	DefSize = '191.83'	Size = '189.50'	Left_Binning = '1.00'	Right_Binning = '1.00'	Control = '0'	Distance = '0.00'	Chrom_Pos = ''	Recom_Freq = '-1.00'	Height = '100'	Comments = ''	></Allele>

        <Allele 	Label = '194'	DefSize = '193.80'	Size = '193.50'	Left_Binning = '1.00'	Right_Binning = '1.00'	Control = '0'	Distance = '0.00'	Chrom_Pos = ''	Recom_Freq = '-1.00'	Height = '91'	Comments = ''	></Allele>

        <Allele 	Label = '197'	DefSize = '196.71'	Size = '196.60'	Left_Binning = '1.00'	Right_Binning = '1.00'	Control = '0'	Distance = '0.00'	Chrom_Pos = ''	Recom_Freq = '-1.00'	Height = '52'	Comments = ''	></Allele>

        <Allele 	Label = '200'	DefSize = '200.02'	Size = '199.80'	Left_Binning = '1.00'	Right_Binning = '1.00'	Control = '0'	Distance = '0.00'	Chrom_Pos = ''	Recom_Freq = '-1.00'	Height = '57'	Comments = ''	></Allele>

        <Allele 	Label = '203'	DefSize = '203.02'	Size = '202.80'	Left_Binning = '1.00'	Right_Binning = '1.00'	Control = '0'	Distance = '0.00'	Chrom_Pos = ''	Recom_Freq = '-1.00'	Height = '102'	Comments = ''	></Allele>

        <Allele 	Label = '206'	DefSize = '205.67'	Size = '205.45'	Left_Binning = '1.00'	Right_Binning = '1.00'	Control = '0'	Distance = '0.00'	Chrom_Pos = ''	Recom_Freq = '-1.00'	Height = '31'	Comments = ''	></Allele>

        <Allele 	Label = '209'	DefSize = '208.00'	Size = '208.00'	Left_Binning = '1.00'	Right_Binning = '1.00'	Control = '0'	Distance = '0.00'	Chrom_Pos = ''	Recom_Freq = '-1.00'	Height = '26'	Comments = ''	></Allele>

        </Locus>

    </Loci>

</Panel> 

<?xml version="1.0"?> 

<Panel> 

    <Vendor>GeneMarker</Vendor> 

    <FileVersion>01.3a</FileVersion> 

    <PanelName>Gpd_Combo2</PanelName> 

    <n_Ploidy>2</n_Ploidy> 

    <Chemistry></Chemistry>

    <Lot_Number></Lot_Number>

    <Fragment Enabled = '0'> </Fragment> 

    <Loci>

        <Locus>

        <MarkerTitle>GpCAG133</MarkerTitle>

        <DyeIndex>2</DyeIndex>

        <n_NucleotideRepeats>3</n_NucleotideRepeats>

        <Enabled>1</Enabled>

        <LowerBoundary>171.9</LowerBoundary>

        <UpperBoundary>198.2</UpperBoundary>

        <MarkerComments></MarkerComments>

        <LocusFilter 	MinIntensity = '50'	HomoInconclusive = '50'	MinHeteroIntensity = '50'	HeteroInconclusive = '50'	LocalPercent = '1'	StutterPer_N_L4 = '10'	StutterPer_N_L8 = '1'	StutterPer_N_R4 = '1'	HetroImbalancePer = '60'	></LocusFilter>

        <Allele 	Label = '173'	DefSize = '173.80'	Size = '173.00'	Left_Binning = '1.00'	Right_Binning = '1.00'	Control = '0'	Distance = '0.00'	Chrom_Pos = ''	Recom_Freq = '-1.00'	Height = '49'	Comments = ''	></Allele>

        <Allele 	Label = '176'	DefSize = '176.10'	Size = '176.10'	Left_Binning = '1.00'	Right_Binning = '1.00'	Control = '0'	Distance = '0.00'	Chrom_Pos = ''	Recom_Freq = '-1.00'	Height = '235'	Comments = ''	></Allele>

        <Allele 	Label = '179'	DefSize = '178.80'	Size = '178.80'	Left_Binning = '1.00'	Right_Binning = '1.00'	Control = '0'	Distance = '0.00'	Chrom_Pos = ''	Recom_Freq = '-1.00'	Height = '2963'	Comments = ''	></Allele>

        <Allele 	Label = '182'	DefSize = '182.20'	Size = '182.20'	Left_Binning = '1.00'	Right_Binning = '1.00'	Control = '0'	Distance = '0.00'	Chrom_Pos = ''	Recom_Freq = '-1.00'	Height = '3650'	Comments = ''	></Allele>

        <Allele 	Label = '185'	DefSize = '185.10'	Size = '185.10'	Left_Binning = '1.00'	Right_Binning = '1.00'	Control = '0'	Distance = '0.00'	Chrom_Pos = ''	Recom_Freq = '-1.00'	Height = '47112'	Comments = ''	></Allele>

        <Allele 	Label = '188'	DefSize = '188.10'	Size = '188.10'	Left_Binning = '1.00'	Right_Binning = '1.00'	Control = '0'	Distance = '0.00'	Chrom_Pos = ''	Recom_Freq = '-1.00'	Height = '21134'	Comments = ''	></Allele>

        <Allele 	Label = '191'	DefSize = '191.10'	Size = '191.10'	Left_Binning = '1.00'	Right_Binning = '1.00'	Control = '0'	Distance = '0.00'	Chrom_Pos = ''	Recom_Freq = '-1.00'	Height = '15271'	Comments = ''	></Allele>

        <Allele 	Label = '194'	DefSize = '194.10'	Size = '194.10'	Left_Binning = '1.00'	Right_Binning = '1.00'	Control = '0'	Distance = '0.00'	Chrom_Pos = ''	Recom_Freq = '-1.00'	Height = '1597'	Comments = ''	></Allele>

        <Allele 	Label = '197'	DefSize = '197.10'	Size = '197.10'	Left_Binning = '1.00'	Right_Binning = '1.00'	Control = '0'	Distance = '0.00'	Chrom_Pos = ''	Recom_Freq = '-1.00'	Height = '110'	Comments = ''	></Allele>

        </Locus>

</Panel> 

<?xml version="1.0"?> 

<Panel> 

    <Vendor>GeneMarker</Vendor> 

    <FileVersion>01.3a</FileVersion> 

    <PanelName>Gpd_Combo3</PanelName> 

    <n_Ploidy>2</n_Ploidy> 

    <Chemistry></Chemistry>

    <Lot_Number></Lot_Number>

    <Fragment Enabled = '0'> </Fragment> 

    <Loci>

        <Locus>

        <MarkerTitle>GmmL11</MarkerTitle>

        <DyeIndex>2</DyeIndex>

        <n_NucleotideRepeats>2</n_NucleotideRepeats>

        <Enabled>1</Enabled>

        <LowerBoundary>206.9</LowerBoundary>

        <UpperBoundary>269.6</UpperBoundary>

        <MarkerComments></MarkerComments>

        <LocusFilter 	MinIntensity = '50'	HomoInconclusive = '50'	MinHeteroIntensity = '50'	HeteroInconclusive = '50'	LocalPercent = '1'	StutterPer_N_L4 = '10'	StutterPer_N_L8 = '1'	StutterPer_N_R4 = '1'	HetroImbalancePer = '60'	></LocusFilter>

        <Allele 	Label = '208'	DefSize = '210.40'	Size = '208.00'	Left_Binning = '1.00'	Right_Binning = '1.00'	Control = '0'	Distance = '0.00'	Chrom_Pos = ''	Recom_Freq = '-1.00'	Height = '45'	Comments = ''	></Allele>

        <Allele 	Label = '210'	DefSize = '212.34'	Size = '210.00'	Left_Binning = '1.00'	Right_Binning = '1.00'	Control = '0'	Distance = '0.00'	Chrom_Pos = ''	Recom_Freq = '-1.00'	Height = '56'	Comments = ''	></Allele>

        <Allele 	Label = '212'	DefSize = '214.24'	Size = '212.00'	Left_Binning = '1.00'	Right_Binning = '1.00'	Control = '0'	Distance = '0.00'	Chrom_Pos = ''	Recom_Freq = '-1.00'	Height = '56'	Comments = ''	></Allele>

        <Allele 	Label = '214'	DefSize = '216.02'	Size = '214.00'	Left_Binning = '1.00'	Right_Binning = '1.00'	Control = '0'	Distance = '0.00'	Chrom_Pos = ''	Recom_Freq = '-1.00'	Height = '55'	Comments = ''	></Allele>

        <Allele 	Label = '216'	DefSize = '217.26'	Size = '216.00'	Left_Binning = '1.00'	Right_Binning = '1.00'	Control = '0'	Distance = '0.00'	Chrom_Pos = ''	Recom_Freq = '-1.00'	Height = '65'	Comments = ''	></Allele>

        <Allele 	Label = '218'	DefSize = '219.10'	Size = '218.00'	Left_Binning = '1.00'	Right_Binning = '1.00'	Control = '0'	Distance = '0.00'	Chrom_Pos = ''	Recom_Freq = '-1.00'	Height = '59'	Comments = ''	></Allele>

        <Allele 	Label = '220'	DefSize = '220.51'	Size = '220.00'	Left_Binning = '1.00'	Right_Binning = '1.00'	Control = '0'	Distance = '0.00'	Chrom_Pos = ''	Recom_Freq = '-1.00'	Height = '52'	Comments = ''	></Allele>

        <Allele 	Label = '222'	DefSize = '222.40'	Size = '222.00'	Left_Binning = '1.00'	Right_Binning = '1.00'	Control = '0'	Distance = '0.00'	Chrom_Pos = ''	Recom_Freq = '-1.00'	Height = '56'	Comments = ''	></Allele>

        <Allele 	Label = '224'	DefSize = '231.86'	Size = '224.00'	Left_Binning = '0.50'	Right_Binning = '0.50'	Control = '0'	Distance = '0.00'	Chrom_Pos = ''	Recom_Freq = '-1.00'	Height = '78'	Comments = ''	></Allele>

        <Allele 	Label = '226'	DefSize = '233.08'	Size = '226.00'	Left_Binning = '1.00'	Right_Binning = '1.00'	Control = '0'	Distance = '0.00'	Chrom_Pos = ''	Recom_Freq = '-1.00'	Height = '228'	Comments = ''	></Allele>

        <Allele 	Label = '228'	DefSize = '234.23'	Size = '228.00'	Left_Binning = '1.00'	Right_Binning = '1.00'	Control = '0'	Distance = '0.00'	Chrom_Pos = ''	Recom_Freq = '-1.00'	Height = '766'	Comments = ''	></Allele>

        <Allele 	Label = '230'	DefSize = '235.68'	Size = '230.00'	Left_Binning = '1.00'	Right_Binning = '1.00'	Control = '0'	Distance = '0.00'	Chrom_Pos = ''	Recom_Freq = '-1.00'	Height = '180'	Comments = ''	></Allele>

        <Allele 	Label = '232'	DefSize = '237.29'	Size = '232.00'	Left_Binning = '1.00'	Right_Binning = '1.00'	Control = '0'	Distance = '0.00'	Chrom_Pos = ''	Recom_Freq = '-1.00'	Height = '52'	Comments = ''	></Allele>

        <Allele 	Label = '234'	DefSize = '238.76'	Size = '234.00'	Left_Binning = '1.00'	Right_Binning = '1.00'	Control = '0'	Distance = '0.00'	Chrom_Pos = ''	Recom_Freq = '-1.00'	Height = '40'	Comments = ''	></Allele>

        <Allele 	Label = '236'	DefSize = '240.25'	Size = '236.00'	Left_Binning = '1.00'	Right_Binning = '1.00'	Control = '0'	Distance = '0.00'	Chrom_Pos = ''	Recom_Freq = '-1.00'	Height = '37'	Comments = ''	></Allele>

        <Allele 	Label = '238'	DefSize = '242.48'	Size = '238.00'	Left_Binning = '1.00'	Right_Binning = '1.00'	Control = '0'	Distance = '0.00'	Chrom_Pos = ''	Recom_Freq = '-1.00'	Height = '47'	Comments = ''	></Allele>

        <Allele 	Label = '240'	DefSize = '244.41'	Size = '240.00'	Left_Binning = '1.00'	Right_Binning = '1.00'	Control = '0'	Distance = '0.00'	Chrom_Pos = ''	Recom_Freq = '-1.00'	Height = '57'	Comments = ''	></Allele>

        <Allele 	Label = '242'	DefSize = '246.40'	Size = '242.00'	Left_Binning = '1.00'	Right_Binning = '1.00'	Control = '0'	Distance = '0.00'	Chrom_Pos = ''	Recom_Freq = '-1.00'	Height = '34'	Comments = ''	></Allele>

        <Allele 	Label = '244'	DefSize = '248.40'	Size = '244.00'	Left_Binning = '1.00'	Right_Binning = '1.00'	Control = '0'	Distance = '0.00'	Chrom_Pos = ''	Recom_Freq = '-1.00'	Height = '22'	Comments = ''	></Allele>

        <Allele 	Label = '246'	DefSize = '250.50'	Size = '246.00'	Left_Binning = '1.00'	Right_Binning = '1.00'	Control = '0'	Distance = '0.00'	Chrom_Pos = ''	Recom_Freq = '-1.00'	Height = '14'	Comments = ''	></Allele>

        <Allele 	Label = '248'	DefSize = '252.41'	Size = '248.00'	Left_Binning = '1.00'	Right_Binning = '1.00'	Control = '0'	Distance = '0.00'	Chrom_Pos = ''	Recom_Freq = '-1.00'	Height = '17'	Comments = ''	></Allele>

        <Allele 	Label = '250'	DefSize = '254.34'	Size = '250.00'	Left_Binning = '1.00'	Right_Binning = '1.00'	Control = '0'	Distance = '0.00'	Chrom_Pos = ''	Recom_Freq = '-1.00'	Height = '18'	Comments = ''	></Allele>

        <Allele 	Label = '252'	DefSize = '252.00'	Size = '252.00'	Left_Binning = '1.00'	Right_Binning = '1.00'	Control = '0'	Distance = '0.00'	Chrom_Pos = ''	Recom_Freq = '-1.00'	Height = '17'	Comments = ''	></Allele>

        <Allele 	Label = '254'	DefSize = '254.44'	Size = '254.00'	Left_Binning = '1.00'	Right_Binning = '1.00'	Control = '0'	Distance = '0.00'	Chrom_Pos = ''	Recom_Freq = '-1.00'	Height = '14'	Comments = ''	></Allele>

        <Allele 	Label = '256'	DefSize = '256.60'	Size = '256.00'	Left_Binning = '1.00'	Right_Binning = '1.00'	Control = '0'	Distance = '0.00'	Chrom_Pos = ''	Recom_Freq = '-1.00'	Height = '17'	Comments = ''	></Allele>

        <Allele 	Label = '258'	DefSize = '258.50'	Size = '258.50'	Left_Binning = '1.00'	Right_Binning = '1.00'	Control = '0'	Distance = '0.00'	Chrom_Pos = ''	Recom_Freq = '-1.00'	Height = '23'	Comments = ''	></Allele>

        <Allele 	Label = '260'	DefSize = '260.44'	Size = '260.50'	Left_Binning = '1.00'	Right_Binning = '1.00'	Control = '0'	Distance = '0.00'	Chrom_Pos = ''	Recom_Freq = '-1.00'	Height = '39'	Comments = ''	></Allele>

        <Allele 	Label = '262'	DefSize = '262.71'	Size = '262.50'	Left_Binning = '1.00'	Right_Binning = '1.00'	Control = '0'	Distance = '0.00'	Chrom_Pos = ''	Recom_Freq = '-1.00'	Height = '97'	Comments = ''	></Allele>

        <Allele 	Label = '264'	DefSize = '264.55'	Size = '264.50'	Left_Binning = '1.00'	Right_Binning = '1.00'	Control = '0'	Distance = '0.00'	Chrom_Pos = ''	Recom_Freq = '-1.00'	Height = '31'	Comments = ''	></Allele>

        <Allele 	Label = '266'	DefSize = '266.72'	Size = '266.50'	Left_Binning = '1.00'	Right_Binning = '1.00'	Control = '0'	Distance = '0.00'	Chrom_Pos = ''	Recom_Freq = '-1.00'	Height = '18'	Comments = ''	></Allele>

        <Allele 	Label = '268'	DefSize = '268.88'	Size = '268.50'	Left_Binning = '1.00'	Right_Binning = '1.00'	Control = '0'	Distance = '0.00'	Chrom_Pos = ''	Recom_Freq = '-1.00'	Height = '17'	Comments = ''	></Allele>

        </Locus>

        <Locus>

        <MarkerTitle>GmmA06</MarkerTitle>

        <DyeIndex>3</DyeIndex>

        <n_NucleotideRepeats>2</n_NucleotideRepeats>

        <Enabled>1</Enabled>

        <LowerBoundary>138.9</LowerBoundary>

        <UpperBoundary>191.1</UpperBoundary>

        <MarkerComments></MarkerComments>

        <LocusFilter 	MinIntensity = '50'	HomoInconclusive = '50'	MinHeteroIntensity = '50'	HeteroInconclusive = '50'	LocalPercent = '1'	StutterPer_N_L4 = '10'	StutterPer_N_L8 = '1'	StutterPer_N_R4 = '1'	HetroImbalancePer = '60'	></LocusFilter>

        <Allele 	Label = '140'	DefSize = '139.97'	Size = '140.00'	Left_Binning = '1.00'	Right_Binning = '1.00'	Control = '0'	Distance = '0.00'	Chrom_Pos = ''	Recom_Freq = '-1.00'	Height = '48'	Comments = ''	></Allele>

        <Allele 	Label = '142'	DefSize = '142.40'	Size = '142.00'	Left_Binning = '1.00'	Right_Binning = '1.00'	Control = '0'	Distance = '0.00'	Chrom_Pos = ''	Recom_Freq = '-1.00'	Height = '54'	Comments = ''	></Allele>

        <Allele 	Label = '144'	DefSize = '144.11'	Size = '144.00'	Left_Binning = '1.00'	Right_Binning = '1.00'	Control = '0'	Distance = '0.00'	Chrom_Pos = ''	Recom_Freq = '-1.00'	Height = '48'	Comments = ''	></Allele>

        <Allele 	Label = '146'	DefSize = '145.87'	Size = '146.00'	Left_Binning = '1.00'	Right_Binning = '1.00'	Control = '0'	Distance = '0.00'	Chrom_Pos = ''	Recom_Freq = '-1.00'	Height = '62'	Comments = ''	></Allele>

        <Allele 	Label = '148'	DefSize = '148.08'	Size = '148.00'	Left_Binning = '1.00'	Right_Binning = '1.00'	Control = '0'	Distance = '0.00'	Chrom_Pos = ''	Recom_Freq = '-1.00'	Height = '70'	Comments = ''	></Allele>

        <Allele 	Label = '150'	DefSize = '150.10'	Size = '150.00'	Left_Binning = '1.00'	Right_Binning = '1.00'	Control = '0'	Distance = '0.00'	Chrom_Pos = ''	Recom_Freq = '-1.00'	Height = '75'	Comments = ''	></Allele>

        <Allele 	Label = '152'	DefSize = '152.90'	Size = '152.00'	Left_Binning = '1.00'	Right_Binning = '1.00'	Control = '0'	Distance = '0.00'	Chrom_Pos = ''	Recom_Freq = '-1.00'	Height = '98'	Comments = ''	></Allele>

        <Allele 	Label = '154'	DefSize = '154.40'	Size = '154.00'	Left_Binning = '1.00'	Right_Binning = '1.00'	Control = '0'	Distance = '0.00'	Chrom_Pos = ''	Recom_Freq = '-1.00'	Height = '136'	Comments = ''	></Allele>

        <Allele 	Label = '156'	DefSize = '156.40'	Size = '156.00'	Left_Binning = '1.00'	Right_Binning = '1.00'	Control = '0'	Distance = '0.00'	Chrom_Pos = ''	Recom_Freq = '-1.00'	Height = '401'	Comments = ''	></Allele>

        <Allele 	Label = '158'	DefSize = '158.17'	Size = '158.00'	Left_Binning = '1.00'	Right_Binning = '1.00'	Control = '0'	Distance = '0.00'	Chrom_Pos = ''	Recom_Freq = '-1.00'	Height = '3197'	Comments = ''	></Allele>

        <Allele 	Label = '160'	DefSize = '159.60'	Size = '160.00'	Left_Binning = '1.00'	Right_Binning = '1.00'	Control = '0'	Distance = '0.00'	Chrom_Pos = ''	Recom_Freq = '-1.00'	Height = '547'	Comments = ''	></Allele>

        <Allele 	Label = '162'	DefSize = '162.20'	Size = '162.00'	Left_Binning = '1.00'	Right_Binning = '1.00'	Control = '0'	Distance = '0.00'	Chrom_Pos = ''	Recom_Freq = '-1.00'	Height = '1745'	Comments = ''	></Allele>

        <Allele 	Label = '164'	DefSize = '163.90'	Size = '164.00'	Left_Binning = '1.00'	Right_Binning = '1.00'	Control = '0'	Distance = '0.00'	Chrom_Pos = ''	Recom_Freq = '-1.00'	Height = '3024'	Comments = ''	></Allele>

        <Allele 	Label = '166'	DefSize = '165.78'	Size = '166.00'	Left_Binning = '1.00'	Right_Binning = '1.00'	Control = '0'	Distance = '0.00'	Chrom_Pos = ''	Recom_Freq = '-1.00'	Height = '7622'	Comments = ''	></Allele>

        <Allele 	Label = '168'	DefSize = '167.64'	Size = '168.00'	Left_Binning = '1.00'	Right_Binning = '1.00'	Control = '0'	Distance = '0.00'	Chrom_Pos = ''	Recom_Freq = '-1.00'	Height = '23539'	Comments = ''	></Allele>

        <Allele 	Label = '170'	DefSize = '169.70'	Size = '170.00'	Left_Binning = '1.00'	Right_Binning = '1.00'	Control = '0'	Distance = '0.00'	Chrom_Pos = ''	Recom_Freq = '-1.00'	Height = '5568'	Comments = ''	></Allele>

        <Allele 	Label = '172'	DefSize = '171.60'	Size = '172.00'	Left_Binning = '1.00'	Right_Binning = '1.00'	Control = '0'	Distance = '0.00'	Chrom_Pos = ''	Recom_Freq = '-1.00'	Height = '9730'	Comments = ''	></Allele>

        <Allele 	Label = '174'	DefSize = '173.60'	Size = '174.00'	Left_Binning = '1.00'	Right_Binning = '1.00'	Control = '0'	Distance = '0.00'	Chrom_Pos = ''	Recom_Freq = '-1.00'	Height = '431'	Comments = ''	></Allele>

        <Allele 	Label = '176'	DefSize = '175.60'	Size = '176.00'	Left_Binning = '1.00'	Right_Binning = '1.00'	Control = '0'	Distance = '0.00'	Chrom_Pos = ''	Recom_Freq = '-1.00'	Height = '221'	Comments = ''	></Allele>

        <Allele 	Label = '178'	DefSize = '178.45'	Size = '178.00'	Left_Binning = '1.00'	Right_Binning = '1.00'	Control = '0'	Distance = '0.00'	Chrom_Pos = ''	Recom_Freq = '-1.00'	Height = '166'	Comments = ''	></Allele>

        <Allele 	Label = '180'	DefSize = '180.00'	Size = '180.00'	Left_Binning = '1.00'	Right_Binning = '1.00'	Control = '0'	Distance = '0.00'	Chrom_Pos = ''	Recom_Freq = '-1.00'	Height = '163'	Comments = ''	></Allele>

        <Allele 	Label = '182'	DefSize = '182.00'	Size = '182.00'	Left_Binning = '1.00'	Right_Binning = '1.00'	Control = '0'	Distance = '0.00'	Chrom_Pos = ''	Recom_Freq = '-1.00'	Height = '191'	Comments = ''	></Allele>

        <Allele 	Label = '184'	DefSize = '184.00'	Size = '184.00'	Left_Binning = '1.00'	Right_Binning = '1.00'	Control = '0'	Distance = '0.00'	Chrom_Pos = ''	Recom_Freq = '-1.00'	Height = '241'	Comments = ''	></Allele>

        <Allele 	Label = '186'	DefSize = '186.00'	Size = '186.00'	Left_Binning = '1.00'	Right_Binning = '1.00'	Control = '0'	Distance = '0.00'	Chrom_Pos = ''	Recom_Freq = '-1.00'	Height = '67'	Comments = ''	></Allele>

        <Allele 	Label = '188'	DefSize = '188.00'	Size = '188.00'	Left_Binning = '1.00'	Right_Binning = '1.00'	Control = '0'	Distance = '0.00'	Chrom_Pos = ''	Recom_Freq = '-1.00'	Height = '56'	Comments = ''	></Allele>

        <Allele 	Label = '190'	DefSize = '190.00'	Size = '190.00'	Left_Binning = '1.00'	Right_Binning = '1.00'	Control = '0'	Distance = '0.00'	Chrom_Pos = ''	Recom_Freq = '-1.00'	Height = '50'	Comments = ''	></Allele>

        </Locus>

    </Loci>

</Panel> 

<?xml version="1.0"?> 

<Panel> 

    <Vendor>GeneMarker</Vendor> 

    <FileVersion>01.3a</FileVersion> 

    <PanelName>Gpd_Combo4</PanelName> 

    <n_Ploidy>2</n_Ploidy> 

    <Chemistry></Chemistry>

    <Lot_Number></Lot_Number>

    <Fragment Enabled = '0'> </Fragment> 

    <Loci>

        <Locus>

        <MarkerTitle>GpC5b</MarkerTitle>

        <DyeIndex>3</DyeIndex>

        <n_NucleotideRepeats>2</n_NucleotideRepeats>

        <Enabled>1</Enabled>

        <LowerBoundary>208.9</LowerBoundary>

        <UpperBoundary>235.1</UpperBoundary>

        <MarkerComments></MarkerComments>

        <LocusFilter 	MinIntensity = '50'	HomoInconclusive = '50'	MinHeteroIntensity = '50'	HeteroInconclusive = '50'	LocalPercent = '1'	StutterPer_N_L4 = '10'	StutterPer_N_L8 = '1'	StutterPer_N_R4 = '1'	HetroImbalancePer = '60'	></LocusFilter>

        <Allele 	Label = '210'	DefSize = '208.74'	Size = '210.00'	Left_Binning = '1.00'	Right_Binning = '1.00'	Control = '0'	Distance = '0.00'	Chrom_Pos = ''	Recom_Freq = '-1.00'	Height = '310'	Comments = ''	></Allele>

        <Allele 	Label = '213'	DefSize = '213.00'	Size = '213.00'	Left_Binning = '1.00'	Right_Binning = '1.00'	Control = '0'	Distance = '0.00'	Chrom_Pos = ''	Recom_Freq = '-1.00'	Height = '936'	Comments = ''	></Allele>

        <Allele 	Label = '216'	DefSize = '215.81'	Size = '216.00'	Left_Binning = '1.00'	Right_Binning = '1.00'	Control = '0'	Distance = '0.00'	Chrom_Pos = ''	Recom_Freq = '-1.00'	Height = '1255'	Comments = ''	></Allele>

        <Allele 	Label = '219'	DefSize = '221.75'	Size = '219.00'	Left_Binning = '1.00'	Right_Binning = '1.00'	Control = '0'	Distance = '0.00'	Chrom_Pos = ''	Recom_Freq = '-1.00'	Height = '4355'	Comments = ''	></Allele>

        <Allele 	Label = '222'	DefSize = '224.93'	Size = '222.00'	Left_Binning = '1.00'	Right_Binning = '1.00'	Control = '0'	Distance = '0.00'	Chrom_Pos = ''	Recom_Freq = '-1.00'	Height = '47831'	Comments = ''	></Allele>

        <Allele 	Label = '225'	DefSize = '228.07'	Size = '225.00'	Left_Binning = '1.00'	Right_Binning = '1.00'	Control = '0'	Distance = '0.00'	Chrom_Pos = ''	Recom_Freq = '-1.00'	Height = '3789'	Comments = ''	></Allele>

        <Allele 	Label = '228'	DefSize = '228.00'	Size = '228.00'	Left_Binning = '1.00'	Right_Binning = '1.00'	Control = '0'	Distance = '0.00'	Chrom_Pos = ''	Recom_Freq = '-1.00'	Height = '13806'	Comments = ''	></Allele>

        <Allele 	Label = '231'	DefSize = '231.00'	Size = '231.00'	Left_Binning = '1.00'	Right_Binning = '1.00'	Control = '0'	Distance = '0.00'	Chrom_Pos = ''	Recom_Freq = '-1.00'	Height = '402'	Comments = ''	></Allele>

        <Allele 	Label = '234'	DefSize = '234.00'	Size = '234.00'	Left_Binning = '1.00'	Right_Binning = '1.00'	Control = '0'	Distance = '0.00'	Chrom_Pos = ''	Recom_Freq = '-1.00'	Height = '95'	Comments = ''	></Allele>

        </Locus>

    </Loci>

</Panel> 

<?xml version="1.0"?> 

<Panel> 

    <Vendor>GeneMarker</Vendor> 

    <FileVersion>01.3a</FileVersion> 

    <PanelName>Gpd_Combo5</PanelName> 

    <n_Ploidy>2</n_Ploidy> 

    <Chemistry></Chemistry>

    <Lot_Number></Lot_Number>

    <Fragment Enabled = '0'> </Fragment> 

    <Loci>

        <Locus>

        <MarkerTitle>GpA19a</MarkerTitle>

        <DyeIndex>1</DyeIndex>

        <n_NucleotideRepeats>2</n_NucleotideRepeats>

        <Enabled>1</Enabled>

        <LowerBoundary>133.9</LowerBoundary>

        <UpperBoundary>164.1</UpperBoundary>

        <MarkerComments></MarkerComments>

        <LocusFilter 	MinIntensity = '50'	HomoInconclusive = '50'	MinHeteroIntensity = '50'	HeteroInconclusive = '50'	LocalPercent = '1'	StutterPer_N_L4 = '10'	StutterPer_N_L8 = '1'	StutterPer_N_R4 = '1'	HetroImbalancePer = '60'	></LocusFilter>

        <Allele 	Label = '135'	DefSize = '134.91'	Size = '135.00'	Left_Binning = '1.00'	Right_Binning = '1.00'	Control = '0'	Distance = '0.00'	Chrom_Pos = ''	Recom_Freq = '-1.00'	Height = '98'	Comments = ''	></Allele>

        <Allele 	Label = '137'	DefSize = '136.91'	Size = '137.00'	Left_Binning = '1.00'	Right_Binning = '1.00'	Control = '0'	Distance = '0.00'	Chrom_Pos = ''	Recom_Freq = '-1.00'	Height = '398'	Comments = ''	></Allele>

        <Allele 	Label = '139'	DefSize = '139.01'	Size = '139.00'	Left_Binning = '1.00'	Right_Binning = '1.00'	Control = '0'	Distance = '0.00'	Chrom_Pos = ''	Recom_Freq = '-1.00'	Height = '343'	Comments = ''	></Allele>

        <Allele 	Label = '141'	DefSize = '141.26'	Size = '141.00'	Left_Binning = '1.00'	Right_Binning = '1.00'	Control = '0'	Distance = '0.00'	Chrom_Pos = ''	Recom_Freq = '-1.00'	Height = '923'	Comments = ''	></Allele>

        <Allele 	Label = '143'	DefSize = '142.42'	Size = '143.00'	Left_Binning = '1.00'	Right_Binning = '1.00'	Control = '0'	Distance = '0.00'	Chrom_Pos = ''	Recom_Freq = '-1.00'	Height = '2082'	Comments = ''	></Allele>

        <Allele 	Label = '145'	DefSize = '144.82'	Size = '145.00'	Left_Binning = '1.00'	Right_Binning = '1.00'	Control = '0'	Distance = '0.00'	Chrom_Pos = ''	Recom_Freq = '-1.00'	Height = '517'	Comments = ''	></Allele>

        <Allele 	Label = '147'	DefSize = '145.99'	Size = '147.00'	Left_Binning = '1.00'	Right_Binning = '1.00'	Control = '0'	Distance = '0.00'	Chrom_Pos = ''	Recom_Freq = '-1.00'	Height = '555'	Comments = ''	></Allele>

        <Allele 	Label = '149'	DefSize = '148.47'	Size = '149.00'	Left_Binning = '1.00'	Right_Binning = '1.00'	Control = '0'	Distance = '0.00'	Chrom_Pos = ''	Recom_Freq = '-1.00'	Height = '2740'	Comments = ''	></Allele>

        <Allele 	Label = '151'	DefSize = '150.97'	Size = '151.00'	Left_Binning = '1.00'	Right_Binning = '1.00'	Control = '0'	Distance = '0.00'	Chrom_Pos = ''	Recom_Freq = '-1.00'	Height = '25407'	Comments = ''	></Allele>

        <Allele 	Label = '153'	DefSize = '153.54'	Size = '153.00'	Left_Binning = '1.00'	Right_Binning = '1.00'	Control = '0'	Distance = '0.00'	Chrom_Pos = ''	Recom_Freq = '-1.00'	Height = '1049'	Comments = ''	></Allele>

        <Allele 	Label = '155'	DefSize = '155.53'	Size = '155.00'	Left_Binning = '1.00'	Right_Binning = '1.00'	Control = '0'	Distance = '0.00'	Chrom_Pos = ''	Recom_Freq = '-1.00'	Height = '701'	Comments = ''	></Allele>

        <Allele 	Label = '157'	DefSize = '157.53'	Size = '157.00'	Left_Binning = '1.00'	Right_Binning = '1.00'	Control = '0'	Distance = '0.00'	Chrom_Pos = ''	Recom_Freq = '-1.00'	Height = '855'	Comments = ''	></Allele>

        <Allele 	Label = '159'	DefSize = '159.57'	Size = '159.00'	Left_Binning = '1.00'	Right_Binning = '1.00'	Control = '0'	Distance = '0.00'	Chrom_Pos = ''	Recom_Freq = '-1.00'	Height = '2194'	Comments = ''	></Allele>

        <Allele 	Label = '161'	DefSize = '161.57'	Size = '161.00'	Left_Binning = '1.00'	Right_Binning = '1.00'	Control = '0'	Distance = '0.00'	Chrom_Pos = ''	Recom_Freq = '-1.00'	Height = '1806'	Comments = ''	></Allele>

        <Allele 	Label = '163'	DefSize = '163.34'	Size = '163.00'	Left_Binning = '1.00'	Right_Binning = '1.00'	Control = '0'	Distance = '0.00'	Chrom_Pos = ''	Recom_Freq = '-1.00'	Height = '639'	Comments = ''	></Allele>

        </Locus>

        <Locus>

        <MarkerTitle>GpB6b</MarkerTitle>

        <DyeIndex>2</DyeIndex>

        <n_NucleotideRepeats>2</n_NucleotideRepeats>

        <Enabled>1</Enabled>

        <LowerBoundary>181.9</LowerBoundary>

        <UpperBoundary>226.1</UpperBoundary>

        <MarkerComments></MarkerComments>

        <LocusFilter 	MinIntensity = '50'	HomoInconclusive = '50'	MinHeteroIntensity = '50'	HeteroInconclusive = '50'	LocalPercent = '1'	StutterPer_N_L4 = '10'	StutterPer_N_L8 = '1'	StutterPer_N_R4 = '1'	HetroImbalancePer = '60'	></LocusFilter>

        <Allele 	Label = '183'	DefSize = '183.00'	Size = '183.00'	Left_Binning = '1.00'	Right_Binning = '1.00'	Control = '0'	Distance = '0.00'	Chrom_Pos = ''	Recom_Freq = '-1.00'	Height = '466'	Comments = ''	></Allele>

        <Allele 	Label = '185'	DefSize = '185.02'	Size = '185.00'	Left_Binning = '1.00'	Right_Binning = '1.00'	Control = '0'	Distance = '0.00'	Chrom_Pos = ''	Recom_Freq = '-1.00'	Height = '1383'	Comments = ''	></Allele>

        <Allele 	Label = '187'	DefSize = '186.95'	Size = '187.00'	Left_Binning = '1.00'	Right_Binning = '1.00'	Control = '0'	Distance = '0.00'	Chrom_Pos = ''	Recom_Freq = '-1.00'	Height = '3116'	Comments = ''	></Allele>

        <Allele 	Label = '189'	DefSize = '188.90'	Size = '189.00'	Left_Binning = '1.00'	Right_Binning = '1.00'	Control = '0'	Distance = '0.00'	Chrom_Pos = ''	Recom_Freq = '-1.00'	Height = '18331'	Comments = ''	></Allele>

        <Allele 	Label = '191'	DefSize = '190.90'	Size = '191.00'	Left_Binning = '1.00'	Right_Binning = '1.00'	Control = '0'	Distance = '0.00'	Chrom_Pos = ''	Recom_Freq = '-1.00'	Height = '5274'	Comments = ''	></Allele>

        <Allele 	Label = '193'	DefSize = '193.04'	Size = '193.00'	Left_Binning = '1.00'	Right_Binning = '1.00'	Control = '0'	Distance = '0.00'	Chrom_Pos = ''	Recom_Freq = '-1.00'	Height = '12996'	Comments = ''	></Allele>

        <Allele 	Label = '195'	DefSize = '195.28'	Size = '195.00'	Left_Binning = '1.00'	Right_Binning = '1.00'	Control = '0'	Distance = '0.00'	Chrom_Pos = ''	Recom_Freq = '-1.00'	Height = '13541'	Comments = ''	></Allele>

        <Allele 	Label = '197'	DefSize = '197.25'	Size = '197.00'	Left_Binning = '1.00'	Right_Binning = '1.00'	Control = '0'	Distance = '0.00'	Chrom_Pos = ''	Recom_Freq = '-1.00'	Height = '8224'	Comments = ''	></Allele>

        <Allele 	Label = '199'	DefSize = '199.23'	Size = '199.00'	Left_Binning = '1.00'	Right_Binning = '1.00'	Control = '0'	Distance = '0.00'	Chrom_Pos = ''	Recom_Freq = '-1.00'	Height = '10030'	Comments = ''	></Allele>

        <Allele 	Label = '201'	DefSize = '201.31'	Size = '201.00'	Left_Binning = '1.00'	Right_Binning = '1.00'	Control = '0'	Distance = '0.00'	Chrom_Pos = ''	Recom_Freq = '-1.00'	Height = '3469'	Comments = ''	></Allele>

        <Allele 	Label = '203'	DefSize = '203.34'	Size = '203.00'	Left_Binning = '1.00'	Right_Binning = '1.00'	Control = '0'	Distance = '0.00'	Chrom_Pos = ''	Recom_Freq = '-1.00'	Height = '1140'	Comments = ''	></Allele>

        <Allele 	Label = '205'	DefSize = '205.11'	Size = '205.00'	Left_Binning = '1.00'	Right_Binning = '1.00'	Control = '0'	Distance = '0.00'	Chrom_Pos = ''	Recom_Freq = '-1.00'	Height = '1158'	Comments = ''	></Allele>

        <Allele 	Label = '207'	DefSize = '207.00'	Size = '207.00'	Left_Binning = '1.00'	Right_Binning = '1.00'	Control = '0'	Distance = '0.00'	Chrom_Pos = ''	Recom_Freq = '-1.00'	Height = '621'	Comments = ''	></Allele>

        <Allele 	Label = '209'	DefSize = '209.00'	Size = '209.00'	Left_Binning = '1.00'	Right_Binning = '1.00'	Control = '0'	Distance = '0.00'	Chrom_Pos = ''	Recom_Freq = '-1.00'	Height = '378'	Comments = ''	></Allele>

        <Allele 	Label = '211'	DefSize = '211.00'	Size = '211.00'	Left_Binning = '1.00'	Right_Binning = '1.00'	Control = '0'	Distance = '0.00'	Chrom_Pos = ''	Recom_Freq = '-1.00'	Height = '399'	Comments = ''	></Allele>

        <Allele 	Label = '213'	DefSize = '213.00'	Size = '213.00'	Left_Binning = '1.00'	Right_Binning = '1.00'	Control = '0'	Distance = '0.00'	Chrom_Pos = ''	Recom_Freq = '-1.00'	Height = '380'	Comments = ''	></Allele>

        <Allele 	Label = '215'	DefSize = '215.00'	Size = '215.00'	Left_Binning = '1.00'	Right_Binning = '1.00'	Control = '0'	Distance = '0.00'	Chrom_Pos = ''	Recom_Freq = '-1.00'	Height = '281'	Comments = ''	></Allele>

        <Allele 	Label = '217'	DefSize = '217.00'	Size = '217.00'	Left_Binning = '1.00'	Right_Binning = '1.00'	Control = '0'	Distance = '0.00'	Chrom_Pos = ''	Recom_Freq = '-1.00'	Height = '165'	Comments = ''	></Allele>

        <Allele 	Label = '219'	DefSize = '219.00'	Size = '219.00'	Left_Binning = '1.00'	Right_Binning = '1.00'	Control = '0'	Distance = '0.00'	Chrom_Pos = ''	Recom_Freq = '-1.00'	Height = '107'	Comments = ''	></Allele>

        <Allele 	Label = '221'	DefSize = '221.00'	Size = '221.00'	Left_Binning = '1.00'	Right_Binning = '1.00'	Control = '0'	Distance = '0.00'	Chrom_Pos = ''	Recom_Freq = '-1.00'	Height = '117'	Comments = ''	></Allele>

        <Allele 	Label = '223'	DefSize = '223.00'	Size = '223.00'	Left_Binning = '1.00'	Right_Binning = '1.00'	Control = '0'	Distance = '0.00'	Chrom_Pos = ''	Recom_Freq = '-1.00'	Height = '156'	Comments = ''	></Allele>

        <Allele 	Label = '225'	DefSize = '225.00'	Size = '225.00'	Left_Binning = '1.00'	Right_Binning = '1.00'	Control = '0'	Distance = '0.00'	Chrom_Pos = ''	Recom_Freq = '-1.00'	Height = '150'	Comments = ''	></Allele>

        </Locus>

        <Locus>

        <MarkerTitle>GpC10b</MarkerTitle>

        <DyeIndex>3</DyeIndex>

        <n_NucleotideRepeats>2</n_NucleotideRepeats>

        <Enabled>1</Enabled>

        <LowerBoundary>277.9</LowerBoundary>

        <UpperBoundary>316.1</UpperBoundary>

        <MarkerComments></MarkerComments>

        <LocusFilter 	MinIntensity = '50'	HomoInconclusive = '50'	MinHeteroIntensity = '50'	HeteroInconclusive = '50'	LocalPercent = '1'	StutterPer_N_L4 = '10'	StutterPer_N_L8 = '1'	StutterPer_N_R4 = '1'	HetroImbalancePer = '60'	></LocusFilter>

        <Allele 	Label = '279'	DefSize = '278.93'	Size = '279.00'	Left_Binning = '1.00'	Right_Binning = '1.00'	Control = '0'	Distance = '0.00'	Chrom_Pos = ''	Recom_Freq = '-1.00'	Height = '43'	Comments = ''	></Allele>

        <Allele 	Label = '282'	DefSize = '281.99'	Size = '282.00'	Left_Binning = '1.00'	Right_Binning = '1.00'	Control = '0'	Distance = '0.00'	Chrom_Pos = ''	Recom_Freq = '-1.00'	Height = '100'	Comments = ''	></Allele>

        <Allele 	Label = '285'	DefSize = '284.69'	Size = '285.00'	Left_Binning = '1.00'	Right_Binning = '1.00'	Control = '0'	Distance = '0.00'	Chrom_Pos = ''	Recom_Freq = '-1.00'	Height = '145'	Comments = ''	></Allele>

        <Allele 	Label = '288'	DefSize = '288.00'	Size = '288.00'	Left_Binning = '1.00'	Right_Binning = '1.00'	Control = '0'	Distance = '0.00'	Chrom_Pos = ''	Recom_Freq = '-1.00'	Height = '213'	Comments = ''	></Allele>

        <Allele 	Label = '291'	DefSize = '290.82'	Size = '291.00'	Left_Binning = '1.00'	Right_Binning = '1.00'	Control = '0'	Distance = '0.00'	Chrom_Pos = ''	Recom_Freq = '-1.00'	Height = '500'	Comments = ''	></Allele>

        <Allele 	Label = '294'	DefSize = '294.01'	Size = '294.00'	Left_Binning = '1.00'	Right_Binning = '1.00'	Control = '0'	Distance = '0.00'	Chrom_Pos = ''	Recom_Freq = '-1.00'	Height = '3020'	Comments = ''	></Allele>

        <Allele 	Label = '297'	DefSize = '296.67'	Size = '297.00'	Left_Binning = '1.00'	Right_Binning = '1.00'	Control = '0'	Distance = '0.00'	Chrom_Pos = ''	Recom_Freq = '-1.00'	Height = '38762'	Comments = ''	></Allele>

        <Allele 	Label = '300'	DefSize = '300.99'	Size = '300.00'	Left_Binning = '1.00'	Right_Binning = '1.00'	Control = '0'	Distance = '0.00'	Chrom_Pos = ''	Recom_Freq = '-1.00'	Height = '1063'	Comments = ''	></Allele>

        <Allele 	Label = '303'	DefSize = '302.87'	Size = '303.00'	Left_Binning = '1.00'	Right_Binning = '1.00'	Control = '0'	Distance = '0.00'	Chrom_Pos = ''	Recom_Freq = '-1.00'	Height = '4308'	Comments = ''	></Allele>

        <Allele 	Label = '306'	DefSize = '305.91'	Size = '306.00'	Left_Binning = '1.00'	Right_Binning = '1.00'	Control = '0'	Distance = '0.00'	Chrom_Pos = ''	Recom_Freq = '-1.00'	Height = '23258'	Comments = ''	></Allele>

        <Allele 	Label = '309'	DefSize = '308.82'	Size = '309.00'	Left_Binning = '1.00'	Right_Binning = '1.00'	Control = '0'	Distance = '0.00'	Chrom_Pos = ''	Recom_Freq = '-1.00'	Height = '9162'	Comments = ''	></Allele>

        <Allele 	Label = '312'	DefSize = '311.98'	Size = '312.00'	Left_Binning = '1.00'	Right_Binning = '1.00'	Control = '0'	Distance = '0.00'	Chrom_Pos = ''	Recom_Freq = '-1.00'	Height = '29850'	Comments = ''	></Allele>

        <Allele 	Label = '315'	DefSize = '315.04'	Size = '315.00'	Left_Binning = '1.00'	Right_Binning = '1.00'	Control = '0'	Distance = '0.00'	Chrom_Pos = ''	Recom_Freq = '-1.00'	Height = '4593'	Comments = ''	></Allele>

        </Locus>

    </Loci>

</Panel> 

<?xml version="1.0"?> 

<Panel> 

    <Vendor>GeneMarker</Vendor> 

    <FileVersion>01.3a</FileVersion> 

    <PanelName>Gpd_Combo6</PanelName> 

    <n_Ploidy>2</n_Ploidy> 

    <Chemistry></Chemistry>

    <Lot_Number></Lot_Number>

    <Fragment Enabled = '0'> </Fragment> 

    <Loci>

        <Locus>

        <MarkerTitle>GpB20b</MarkerTitle>

        <DyeIndex>1</DyeIndex>

        <n_NucleotideRepeats>2</n_NucleotideRepeats>

        <Enabled>1</Enabled>

        <LowerBoundary>135.9</LowerBoundary>

        <UpperBoundary>200.1</UpperBoundary>

        <MarkerComments></MarkerComments>

        <LocusFilter 	MinIntensity = '50'	HomoInconclusive = '50'	MinHeteroIntensity = '50'	HeteroInconclusive = '50'	LocalPercent = '1'	StutterPer_N_L4 = '10'	StutterPer_N_L8 = '1'	StutterPer_N_R4 = '1'	HetroImbalancePer = '60'	></LocusFilter>

        <Allele 	Label = '137'	DefSize = '138.10'	Size = '137.00'	Left_Binning = '1.00'	Right_Binning = '1.00'	Control = '0'	Distance = '0.00'	Chrom_Pos = ''	Recom_Freq = '-1.00'	Height = '630'	Comments = ''	></Allele>

        <Allele 	Label = '139'	DefSize = '139.70'	Size = '139.00'	Left_Binning = '1.00'	Right_Binning = '1.00'	Control = '0'	Distance = '0.00'	Chrom_Pos = ''	Recom_Freq = '-1.00'	Height = '307'	Comments = ''	></Allele>

        <Allele 	Label = '141'	DefSize = '-1.00'	Size = '141.00'	Left_Binning = '1.00'	Right_Binning = '1.00'	Control = '0'	Distance = '0.00'	Chrom_Pos = ''	Recom_Freq = '-1.00'	Height = '0'	Comments = ''	></Allele>

        <Allele 	Label = '143'	DefSize = '143.70'	Size = '143.00'	Left_Binning = '1.00'	Right_Binning = '1.00'	Control = '0'	Distance = '0.00'	Chrom_Pos = ''	Recom_Freq = '-1.00'	Height = '988'	Comments = ''	></Allele>

        <Allele 	Label = '145'	DefSize = '144.90'	Size = '145.00'	Left_Binning = '1.00'	Right_Binning = '1.00'	Control = '0'	Distance = '0.00'	Chrom_Pos = ''	Recom_Freq = '-1.00'	Height = '2482'	Comments = ''	></Allele>

        <Allele 	Label = '147'	DefSize = '147.40'	Size = '147.00'	Left_Binning = '1.00'	Right_Binning = '1.00'	Control = '0'	Distance = '0.00'	Chrom_Pos = ''	Recom_Freq = '-1.00'	Height = '12435'	Comments = ''	></Allele>

        <Allele 	Label = '149'	DefSize = '149.40'	Size = '149.00'	Left_Binning = '1.00'	Right_Binning = '1.00'	Control = '0'	Distance = '0.00'	Chrom_Pos = ''	Recom_Freq = '-1.00'	Height = '25034'	Comments = ''	></Allele>

        <Allele 	Label = '151'	DefSize = '151.30'	Size = '151.00'	Left_Binning = '1.00'	Right_Binning = '1.00'	Control = '0'	Distance = '0.00'	Chrom_Pos = ''	Recom_Freq = '-1.00'	Height = '46781'	Comments = ''	></Allele>

        <Allele 	Label = '153'	DefSize = '153.20'	Size = '153.00'	Left_Binning = '1.00'	Right_Binning = '1.00'	Control = '0'	Distance = '0.00'	Chrom_Pos = ''	Recom_Freq = '-1.00'	Height = '25994'	Comments = ''	></Allele>

        <Allele 	Label = '155'	DefSize = '155.10'	Size = '155.00'	Left_Binning = '1.00'	Right_Binning = '1.00'	Control = '0'	Distance = '0.00'	Chrom_Pos = ''	Recom_Freq = '-1.00'	Height = '43092'	Comments = ''	></Allele>

        <Allele 	Label = '157'	DefSize = '157.04'	Size = '157.00'	Left_Binning = '1.00'	Right_Binning = '1.00'	Control = '0'	Distance = '0.00'	Chrom_Pos = ''	Recom_Freq = '-1.00'	Height = '0'	Comments = ''	></Allele>

        <Allele 	Label = '159'	DefSize = '159.00'	Size = '159.00'	Left_Binning = '1.00'	Right_Binning = '1.00'	Control = '0'	Distance = '0.00'	Chrom_Pos = ''	Recom_Freq = '-1.00'	Height = '58301'	Comments = ''	></Allele>

        <Allele 	Label = '161'	DefSize = '161.00'	Size = '161.00'	Left_Binning = '1.00'	Right_Binning = '1.00'	Control = '0'	Distance = '0.00'	Chrom_Pos = ''	Recom_Freq = '-1.00'	Height = '10194'	Comments = ''	></Allele>

        <Allele 	Label = '163'	DefSize = '162.90'	Size = '163.00'	Left_Binning = '1.00'	Right_Binning = '1.00'	Control = '0'	Distance = '0.00'	Chrom_Pos = ''	Recom_Freq = '-1.00'	Height = '1896'	Comments = ''	></Allele>

        <Allele 	Label = '165'	DefSize = '165.00'	Size = '165.00'	Left_Binning = '1.00'	Right_Binning = '1.00'	Control = '0'	Distance = '0.00'	Chrom_Pos = ''	Recom_Freq = '-1.00'	Height = '777'	Comments = ''	></Allele>

        <Allele 	Label = '167'	DefSize = '167.10'	Size = '167.00'	Left_Binning = '1.00'	Right_Binning = '1.00'	Control = '0'	Distance = '0.00'	Chrom_Pos = ''	Recom_Freq = '-1.00'	Height = '654'	Comments = ''	></Allele>

        <Allele 	Label = '169'	DefSize = '169.20'	Size = '169.00'	Left_Binning = '1.00'	Right_Binning = '1.00'	Control = '0'	Distance = '0.00'	Chrom_Pos = ''	Recom_Freq = '-1.00'	Height = '572'	Comments = ''	></Allele>

        <Allele 	Label = '171'	DefSize = '171.30'	Size = '171.00'	Left_Binning = '1.00'	Right_Binning = '1.00'	Control = '0'	Distance = '0.00'	Chrom_Pos = ''	Recom_Freq = '-1.00'	Height = '261'	Comments = ''	></Allele>

        <Allele 	Label = '173'	DefSize = '173.30'	Size = '173.00'	Left_Binning = '1.00'	Right_Binning = '1.00'	Control = '0'	Distance = '0.00'	Chrom_Pos = ''	Recom_Freq = '-1.00'	Height = '928'	Comments = ''	></Allele>

        <Allele 	Label = '175'	DefSize = '175.40'	Size = '175.00'	Left_Binning = '1.00'	Right_Binning = '1.00'	Control = '0'	Distance = '0.00'	Chrom_Pos = ''	Recom_Freq = '-1.00'	Height = '329'	Comments = ''	></Allele>

        <Allele 	Label = '177'	DefSize = '177.40'	Size = '177.00'	Left_Binning = '1.00'	Right_Binning = '1.00'	Control = '0'	Distance = '0.00'	Chrom_Pos = ''	Recom_Freq = '-1.00'	Height = '108'	Comments = ''	></Allele>

        <Allele 	Label = '179'	DefSize = '179.50'	Size = '179.00'	Left_Binning = '1.00'	Right_Binning = '1.00'	Control = '0'	Distance = '0.00'	Chrom_Pos = ''	Recom_Freq = '-1.00'	Height = '333'	Comments = ''	></Allele>

        <Allele 	Label = '181'	DefSize = '180.40'	Size = '181.00'	Left_Binning = '1.00'	Right_Binning = '1.00'	Control = '0'	Distance = '0.00'	Chrom_Pos = ''	Recom_Freq = '-1.00'	Height = '300'	Comments = ''	></Allele>

        <Allele 	Label = '183'	DefSize = '-1.00'	Size = '183.00'	Left_Binning = '1.00'	Right_Binning = '1.00'	Control = '0'	Distance = '0.00'	Chrom_Pos = ''	Recom_Freq = '-1.00'	Height = '0'	Comments = ''	></Allele>

        <Allele 	Label = '185'	DefSize = '184.10'	Size = '185.00'	Left_Binning = '1.00'	Right_Binning = '1.00'	Control = '0'	Distance = '0.00'	Chrom_Pos = ''	Recom_Freq = '-1.00'	Height = '118'	Comments = ''	></Allele>

        <Allele 	Label = '187'	DefSize = '186.90'	Size = '187.00'	Left_Binning = '1.00'	Right_Binning = '1.00'	Control = '0'	Distance = '0.00'	Chrom_Pos = ''	Recom_Freq = '-1.00'	Height = '224'	Comments = ''	></Allele>

        <Allele 	Label = '189'	DefSize = '188.92'	Size = '189.00'	Left_Binning = '1.00'	Right_Binning = '1.00'	Control = '0'	Distance = '0.00'	Chrom_Pos = ''	Recom_Freq = '-1.00'	Height = '0'	Comments = ''	></Allele>

        <Allele 	Label = '191'	DefSize = '190.86'	Size = '191.00'	Left_Binning = '1.00'	Right_Binning = '1.00'	Control = '0'	Distance = '0.00'	Chrom_Pos = ''	Recom_Freq = '-1.00'	Height = '0'	Comments = ''	></Allele>

        <Allele 	Label = '193'	DefSize = '192.63'	Size = '193.00'	Left_Binning = '1.00'	Right_Binning = '1.00'	Control = '0'	Distance = '0.00'	Chrom_Pos = ''	Recom_Freq = '-1.00'	Height = '0'	Comments = ''	></Allele>

        <Allele 	Label = '195'	DefSize = '194.87'	Size = '195.00'	Left_Binning = '1.00'	Right_Binning = '1.00'	Control = '0'	Distance = '0.00'	Chrom_Pos = ''	Recom_Freq = '-1.00'	Height = '0'	Comments = ''	></Allele>

        <Allele 	Label = '197'	DefSize = '196.76'	Size = '197.00'	Left_Binning = '1.00'	Right_Binning = '1.00'	Control = '0'	Distance = '0.00'	Chrom_Pos = ''	Recom_Freq = '-1.00'	Height = '0'	Comments = ''	></Allele>

        <Allele 	Label = '199'	DefSize = '198.17'	Size = '199.00'	Left_Binning = '1.00'	Right_Binning = '1.00'	Control = '0'	Distance = '0.00'	Chrom_Pos = ''	Recom_Freq = '-1.00'	Height = '0'	Comments = ''	></Allele>

        </Locus>

    </Loci>

</Panel> 

<?xml version="1.0"?> 

<Panel> 

    <Vendor>GeneMarker</Vendor> 

    <FileVersion>01.3a</FileVersion> 

    <PanelName>Gpd_Combo7</PanelName> 

    <n_Ploidy>2</n_Ploidy> 

    <Chemistry></Chemistry>

    <Lot_Number></Lot_Number>

    <Fragment Enabled = '0'> </Fragment> 

    <Loci>

        <Locus>

        <MarkerTitle>GpC26b</MarkerTitle>

        <DyeIndex>1</DyeIndex>

        <n_NucleotideRepeats>3</n_NucleotideRepeats>

        <Enabled>1</Enabled>

        <LowerBoundary>170.9</LowerBoundary>

        <UpperBoundary>209.1</UpperBoundary>

        <MarkerComments></MarkerComments>

        <LocusFilter 	MinIntensity = '50'	HomoInconclusive = '50'	MinHeteroIntensity = '50'	HeteroInconclusive = '50'	LocalPercent = '1'	StutterPer_N_L4 = '10'	StutterPer_N_L8 = '1'	StutterPer_N_R4 = '1'	HetroImbalancePer = '60'	></LocusFilter>

        <Allele 	Label = '173'	DefSize = '171.80'	Size = '172.00'	Left_Binning = '1.00'	Right_Binning = '1.00'	Control = '0'	Distance = '0.00'	Chrom_Pos = ''	Recom_Freq = '-1.00'	Height = '2458'	Comments = ''	></Allele>

        <Allele 	Label = '175'	DefSize = '174.90'	Size = '175.00'	Left_Binning = '1.00'	Right_Binning = '1.00'	Control = '0'	Distance = '0.00'	Chrom_Pos = ''	Recom_Freq = '-1.00'	Height = '3853'	Comments = ''	></Allele>

        <Allele 	Label = '178'	DefSize = '177.70'	Size = '178.00'	Left_Binning = '1.00'	Right_Binning = '1.00'	Control = '0'	Distance = '0.00'	Chrom_Pos = ''	Recom_Freq = '-1.00'	Height = '10692'	Comments = ''	></Allele>

        <Allele 	Label = '181'	DefSize = '180.70'	Size = '181.00'	Left_Binning = '1.00'	Right_Binning = '1.00'	Control = '0'	Distance = '0.00'	Chrom_Pos = ''	Recom_Freq = '-1.00'	Height = '9145'	Comments = ''	></Allele>

        <Allele 	Label = '184'	DefSize = '183.50'	Size = '184.00'	Left_Binning = '1.00'	Right_Binning = '1.00'	Control = '0'	Distance = '0.00'	Chrom_Pos = ''	Recom_Freq = '-1.00'	Height = '4741'	Comments = ''	></Allele>

        <Allele 	Label = '187'	DefSize = '185.60'	Size = '187.00'	Left_Binning = '1.00'	Right_Binning = '1.00'	Control = '0'	Distance = '0.00'	Chrom_Pos = ''	Recom_Freq = '-1.00'	Height = '4413'	Comments = ''	></Allele>

        <Allele 	Label = '190'	DefSize = '189.70'	Size = '190.00'	Left_Binning = '1.00'	Right_Binning = '1.00'	Control = '0'	Distance = '0.00'	Chrom_Pos = ''	Recom_Freq = '-1.00'	Height = '5104'	Comments = ''	></Allele>

        <Allele 	Label = '193'	DefSize = '192.80'	Size = '193.00'	Left_Binning = '1.00'	Right_Binning = '1.00'	Control = '0'	Distance = '0.00'	Chrom_Pos = ''	Recom_Freq = '-1.00'	Height = '3804'	Comments = ''	></Allele>

        <Allele 	Label = '196'	DefSize = '195.80'	Size = '196.00'	Left_Binning = '1.00'	Right_Binning = '1.00'	Control = '0'	Distance = '0.00'	Chrom_Pos = ''	Recom_Freq = '-1.00'	Height = '11474'	Comments = ''	></Allele>

        <Allele 	Label = '199'	DefSize = '197.70'	Size = '199.00'	Left_Binning = '1.00'	Right_Binning = '1.00'	Control = '0'	Distance = '0.00'	Chrom_Pos = ''	Recom_Freq = '-1.00'	Height = '14120'	Comments = ''	></Allele>

        <Allele 	Label = '202'	DefSize = '202.00'	Size = '202.00'	Left_Binning = '1.00'	Right_Binning = '1.00'	Control = '0'	Distance = '0.00'	Chrom_Pos = ''	Recom_Freq = '-1.00'	Height = '947'	Comments = ''	></Allele>

        <Allele 	Label = '205'	DefSize = '204.50'	Size = '205.00'	Left_Binning = '1.00'	Right_Binning = '1.00'	Control = '0'	Distance = '0.00'	Chrom_Pos = ''	Recom_Freq = '-1.00'	Height = '218'	Comments = ''	></Allele>

        <Allele 	Label = '208'	DefSize = '206.80'	Size = '208.00'	Left_Binning = '1.00'	Right_Binning = '1.00'	Control = '0'	Distance = '0.00'	Chrom_Pos = ''	Recom_Freq = '-1.00'	Height = '90'	Comments = ''	></Allele>

        </Locus>

        <Locus>

        <MarkerTitle>Gmm8</MarkerTitle>

        <DyeIndex>2</DyeIndex>

        <n_NucleotideRepeats>5</n_NucleotideRepeats>

        <Enabled>1</Enabled>

        <LowerBoundary>92.9</LowerBoundary>

        <UpperBoundary>133.1</UpperBoundary>

        <MarkerComments></MarkerComments>

        <LocusFilter 	MinIntensity = '50'	HomoInconclusive = '50'	MinHeteroIntensity = '50'	HeteroInconclusive = '50'	LocalPercent = '1'	StutterPer_N_L4 = '10'	StutterPer_N_L8 = '1'	StutterPer_N_R4 = '1'	HetroImbalancePer = '60'	></LocusFilter>

        <Allele 	Label = '94'	DefSize = '94.40'	Size = '94.00'	Left_Binning = '1.00'	Right_Binning = '1.00'	Control = '0'	Distance = '0.00'	Chrom_Pos = ''	Recom_Freq = '-1.00'	Height = '149'	Comments = ''	></Allele>

        <Allele 	Label = '96'	DefSize = '96.20'	Size = '96.00'	Left_Binning = '1.00'	Right_Binning = '1.00'	Control = '0'	Distance = '0.00'	Chrom_Pos = ''	Recom_Freq = '-1.00'	Height = '142'	Comments = ''	></Allele>

        <Allele 	Label = '98'	DefSize = '97.80'	Size = '98.00'	Left_Binning = '1.00'	Right_Binning = '1.00'	Control = '0'	Distance = '0.00'	Chrom_Pos = ''	Recom_Freq = '-1.00'	Height = '156'	Comments = ''	></Allele>

        <Allele 	Label = '100'	DefSize = '99.60'	Size = '100.00'	Left_Binning = '1.00'	Right_Binning = '1.00'	Control = '0'	Distance = '0.00'	Chrom_Pos = ''	Recom_Freq = '-1.00'	Height = '135'	Comments = ''	></Allele>

        <Allele 	Label = '102'	DefSize = '102.40'	Size = '102.00'	Left_Binning = '1.00'	Right_Binning = '1.00'	Control = '0'	Distance = '0.00'	Chrom_Pos = ''	Recom_Freq = '-1.00'	Height = '131'	Comments = ''	></Allele>

        <Allele 	Label = '104'	DefSize = '104.40'	Size = '104.00'	Left_Binning = '1.00'	Right_Binning = '1.00'	Control = '0'	Distance = '0.00'	Chrom_Pos = ''	Recom_Freq = '-1.00'	Height = '114'	Comments = ''	></Allele>

        <Allele 	Label = '106'	DefSize = '106.40'	Size = '106.00'	Left_Binning = '1.00'	Right_Binning = '1.00'	Control = '0'	Distance = '0.00'	Chrom_Pos = ''	Recom_Freq = '-1.00'	Height = '87'	Comments = ''	></Allele>

        <Allele 	Label = '108'	DefSize = '108.80'	Size = '108.00'	Left_Binning = '1.00'	Right_Binning = '1.00'	Control = '0'	Distance = '0.00'	Chrom_Pos = ''	Recom_Freq = '-1.00'	Height = '88'	Comments = ''	></Allele>

        <Allele 	Label = '110'	DefSize = '110.80'	Size = '110.00'	Left_Binning = '1.00'	Right_Binning = '1.00'	Control = '0'	Distance = '0.00'	Chrom_Pos = ''	Recom_Freq = '-1.00'	Height = '58'	Comments = ''	></Allele>

        <Allele 	Label = '112'	DefSize = '112.30'	Size = '112.00'	Left_Binning = '1.00'	Right_Binning = '1.00'	Control = '0'	Distance = '0.00'	Chrom_Pos = ''	Recom_Freq = '-1.00'	Height = '61'	Comments = ''	></Allele>

        <Allele 	Label = '114'	DefSize = '114.00'	Size = '114.00'	Left_Binning = '1.00'	Right_Binning = '1.00'	Control = '0'	Distance = '0.00'	Chrom_Pos = ''	Recom_Freq = '-1.00'	Height = '66'	Comments = ''	></Allele>

        <Allele 	Label = '116'	DefSize = '115.20'	Size = '116.00'	Left_Binning = '1.00'	Right_Binning = '1.00'	Control = '0'	Distance = '0.00'	Chrom_Pos = ''	Recom_Freq = '-1.00'	Height = '57'	Comments = ''	></Allele>

        <Allele 	Label = '118'	DefSize = '118.80'	Size = '118.00'	Left_Binning = '1.00'	Right_Binning = '1.00'	Control = '0'	Distance = '0.00'	Chrom_Pos = ''	Recom_Freq = '-1.00'	Height = '74'	Comments = ''	></Allele>

        <Allele 	Label = '120'	DefSize = '121.60'	Size = '120.00'	Left_Binning = '1.00'	Right_Binning = '1.00'	Control = '0'	Distance = '0.00'	Chrom_Pos = ''	Recom_Freq = '-1.00'	Height = '66'	Comments = ''	></Allele>

        <Allele 	Label = '122'	DefSize = '123.80'	Size = '122.00'	Left_Binning = '1.00'	Right_Binning = '1.00'	Control = '0'	Distance = '0.00'	Chrom_Pos = ''	Recom_Freq = '-1.00'	Height = '57'	Comments = ''	></Allele>

        <Allele 	Label = '124'	DefSize = '124.80'	Size = '124.00'	Left_Binning = '1.00'	Right_Binning = '1.00'	Control = '0'	Distance = '0.00'	Chrom_Pos = ''	Recom_Freq = '-1.00'	Height = '75'	Comments = ''	></Allele>

        <Allele 	Label = '126'	DefSize = '125.80'	Size = '126.00'	Left_Binning = '1.00'	Right_Binning = '1.00'	Control = '0'	Distance = '0.00'	Chrom_Pos = ''	Recom_Freq = '-1.00'	Height = '65'	Comments = ''	></Allele>

        <Allele 	Label = '128'	DefSize = '128.00'	Size = '128.00'	Left_Binning = '1.00'	Right_Binning = '1.00'	Control = '0'	Distance = '0.00'	Chrom_Pos = ''	Recom_Freq = '-1.00'	Height = '71'	Comments = ''	></Allele>

        <Allele 	Label = '130'	DefSize = '129.90'	Size = '130.00'	Left_Binning = '1.00'	Right_Binning = '1.00'	Control = '0'	Distance = '0.00'	Chrom_Pos = ''	Recom_Freq = '-1.00'	Height = '77'	Comments = ''	></Allele>

        <Allele 	Label = '132'	DefSize = '131.90'	Size = '132.00'	Left_Binning = '1.00'	Right_Binning = '1.00'	Control = '0'	Distance = '0.00'	Chrom_Pos = ''	Recom_Freq = '-1.00'	Height = '71'	Comments = ''	></Allele>

        </Locus>

    </Loci>

</Panel> 
