# Supplementary material for: Phylogeography and population structure of the tsetse fly Glossina pallidipes in Kenya and the Serengeti ecosystem
Source: PLoS Negl Trop Dis. 2020 Feb 24;14(2):e0007855. doi: 10.1371/journal.pntd.0007855 (PMC7058365; doi:10.1371/journal.pntd.0007855)
Supplement: S3 File — DIYABC v2.0.4 [74] output for the mtDNA-based analysis from (a) Analysis 1 comparing Scenarios 1a, 2a, 3a, and 4a, (b) Analysis 2 comparing Scenarios 1a and 1b, (c) Analysis 2 comparing Scenarios 2a and 2b, (d) Analysis 2 comparing Scenarios 3a and 3b, and (e) Analysis 2 comparing Scenarios 4a and 4b. Output includes prior checking, posterior probability comparison of scenarios, and parameter estimation. The details of the scenarios are in S1 Fig. (TXT) [file pntd.0007855.s019.txt]

mtDNA

(a) Analysis 1: 1a, 2a, 3a, 4a

DIYABC :                   PRIOR CHECKING                         Wed Jul 31 10:36:10 2019
Data file                     : COI_Alignment.mss
Reference table               : /ysm-gpfs/home/nps25/project/diyABC-Gpd2/Revisions2019_smallNe_mtDNA_highMu_2019_7_6-1/reftable.bin
Number of simulated data sets : 2011000
Values indicate for each summary statistics the proportion 
of simulated data sets which have a value below the observed one
 Summary           observed    scenario       scenario       scenario       scenario   
statistics           value         1              2              3              4      
NHA_1_1            (2.0000  )   0.0676         0.0676         0.0669         0.0676         
NHA_1_2            (2.0000  )   0.0392 (*)     0.0394 (*)     0.0398 (*)     0.0397 (*)     
NHA_1_3            (8.0000  )   0.6685         0.6699         0.6703         0.6702         
NSS_1_1            (2.0000  )   0.0829         0.0820         0.0820         0.0826         
NSS_1_2            (1.0000  )   0.0344 (*)     0.0347 (*)     0.0351 (*)     0.0349 (*)     
NSS_1_3            (11.0000 )   0.2159         0.2163         0.2160         0.2161         
MPD_1_1            (1.2000  )   0.0991         0.0981         0.0985         0.0990         
MPD_1_2            (0.4667  )   0.0442 (*)     0.0445 (*)     0.0449 (*)     0.0447 (*)     
MPD_1_3            (3.3889  )   0.1955         0.1957         0.1951         0.1954         
VPD_1_1            (1.0667  )   0.1107         0.1093         0.1099         0.1105         
VPD_1_2            (0.2545  )   0.0424 (*)     0.0427 (*)     0.0432 (*)     0.0432 (*)     
VPD_1_3            (2.5873  )   0.1415         0.1417         0.1409         0.1415         
DTA_1_1            (1.4588  )   0.9210         0.9206         0.9209         0.9200         
DTA_1_2            (0.8198  )   0.7654         0.7658         0.7658         0.7665         
DTA_1_3            (-0.7646 )   0.1882         0.1882         0.1881         0.1883         
NH2_1_1&2          (3.0000  )   0.0115 (*)     0.0116 (*)     0.0115 (*)     0.0115 (*)     
NH2_1_1&3          (9.0000  )   0.2187         0.2192         0.2193         0.2194         
NH2_1_2&3          (9.0000  )   0.1134         0.1143         0.1147         0.1144         
HST_1_1&2          (0.6000  )   0.0004 (***)   0.0003 (***)   0.0004 (***)   0.0003 (***)   
HST_1_1&3          (-0.0322 )   0.0000 (***)   0.0000 (***)   0.0000 (***)   0.0000 (***)   
HST_1_2&3          (0.1935  )   0.0000 (***)   0.0000 (***)   0.0000 (***)   0.0000 (***)   
COMPARISON OF SCENARIOS
                (9/7/2019)
    Project directory : /ysm-gpfs/home/nps25/project/diyABC-Gpd2/Revisions2019_smallNe_mtDNA_highMu_2019_7_6-1
    Candidate scenarios : [1, 2, 3, 4]
    Number of simulated data sets : 2011000
    Summary statistics have been replaced by LDA component
 Direct approach
  closest          scenario 1                 scenario 2                 scenario 3                 scenario 4       
     50      0.2400 [0.0000,0.6144]     0.2800 [0.0000,0.6736]     0.1400 [0.0000,0.4441]     0.3400 [0.0000,0.7552]  
    100      0.2400 [0.0000,0.6144]     0.2900 [0.0000,0.6877]     0.2400 [0.0000,0.6144]     0.2300 [0.0000,0.5989]  
    150      0.2467 [0.0000,0.6245]     0.2733 [0.0000,0.6640]     0.2467 [0.0000,0.6245]     0.2333 [0.0000,0.6041]  
    200      0.2450 [0.0000,0.6220]     0.2750 [0.0000,0.6664]     0.2500 [0.0000,0.6296]     0.2300 [0.0000,0.5989]  
    250      0.2600 [0.0000,0.6445]     0.2680 [0.0000,0.6562]     0.2400 [0.0000,0.6144]     0.2320 [0.0000,0.6020]  
    300      0.2600 [0.0000,0.6445]     0.2700 [0.0000,0.6591]     0.2567 [0.0000,0.6395]     0.2133 [0.0000,0.5724]  
    350      0.2600 [0.0000,0.6445]     0.2743 [0.0000,0.6654]     0.2486 [0.0000,0.6274]     0.2171 [0.0000,0.5785]  
    400      0.2725 [0.0000,0.6628]     0.2775 [0.0000,0.6700]     0.2425 [0.0000,0.6182]     0.2075 [0.0000,0.5630]  
    450      0.2822 [0.0000,0.6767]     0.2667 [0.0000,0.6543]     0.2422 [0.0000,0.6178]     0.2089 [0.0000,0.5652]  
    500      0.2800 [0.0000,0.6736]     0.2800 [0.0000,0.6736]     0.2320 [0.0000,0.6020]     0.2080 [0.0000,0.5638]  
 Logistic approach
     n             scenario 1                 scenario 2                 scenario 3                 scenario 4       
   2011      0.2162 [0.1414,0.2910]     0.1647 [0.0607,0.2687]     0.3092 [0.2216,0.3968]     0.3099 [0.2214,0.3984]  
   4022      0.2169 [0.1570,0.2769]     0.1812 [0.1354,0.2270]     0.2944 [0.2384,0.3503]     0.3075 [0.2498,0.3652]  
   6033      0.2212 [0.1755,0.2670]     0.1911 [0.1555,0.2266]     0.2900 [0.2471,0.3329]     0.2977 [0.2538,0.3416]  
   8044      0.2272 [0.1900,0.2643]     0.1962 [0.1665,0.2259]     0.2836 [0.2482,0.3190]     0.2931 [0.2568,0.3294]  
  10055      0.2311 [0.1994,0.2628]     0.1997 [0.1739,0.2254]     0.2796 [0.2492,0.3101]     0.2896 [0.2584,0.3209]  
  12066      0.2338 [0.2061,0.2616]     0.2035 [0.1804,0.2265]     0.2757 [0.2488,0.3026]     0.2870 [0.2594,0.3147]  
  14077      0.2357 [0.2109,0.2606]     0.2063 [0.1854,0.2273]     0.2723 [0.2481,0.2966]     0.2856 [0.2606,0.3106]  
  16088      0.2372 [0.2145,0.2599]     0.2082 [0.1889,0.2275]     0.2703 [0.2481,0.2924]     0.2843 [0.2615,0.3072]  
  18099      0.2385 [0.2176,0.2594]     0.2106 [0.1926,0.2286]     0.2685 [0.2481,0.2890]     0.2824 [0.2613,0.3036]  
  20110      0.2394 [0.2199,0.2588]     0.2133 [0.1965,0.2302]     0.2670 [0.2479,0.2860]     0.2803 [0.2607,0.3000]  
DIYABC :                      ABC parameter estimation                         Tue Jul 30 16:57:57 2019
Data file       : COI_Alignment.mss
Reference table : /ysm-gpfs/home/nps25/project/diyABC-Gpd2/Revisions2019_smallNe_mtDNA_highMu_2019_7_6-1/reftable.bin
Transformation LOGIT of parameters
Chosen scenario(s) : 1
Number of simulated data sets : 502478
Number of selected data sets  : 5024
Parameter          mean     median    mode      q025      q050      q250      q750      q950      q975
------------------------------------------------------------------------------------------------------
N1               1.24e+04  1.24e+04  1.15e+04  4.53e+03  5.46e+03  9.29e+03  1.57e+04  1.89e+04  1.95e+04
N2               1.02e+02  1.00e+02  1.00e+02  1.00e+02  1.00e+02  1.00e+02  1.00e+02  1.02e+02  1.05e+02
N3               1.51e+04  1.55e+04  1.96e+04  8.15e+03  9.21e+03  1.28e+04  1.78e+04  1.96e+04  1.98e+04
t1               1.32e+04  0.00e+00  0.00e+00  0.00e+00  0.00e+00  0.00e+00  3.89e+03  2.35e+04  4.92e+04
t2               5.82e+07  6.14e+07  7.76e+07  1.93e+07  2.58e+07  4.83e+07  7.19e+07  7.84e+07  7.92e+07
useq_1           5.70e-06  5.78e-06  5.81e-06  2.54e-06  2.89e-06  4.39e-06  7.05e-06  8.27e-06  8.50e-06
DIYABC :                      ABC parameter estimation                         Tue Jul 30 16:58:14 2019
Data file       : COI_Alignment.mss
Reference table : /ysm-gpfs/home/nps25/project/diyABC-Gpd2/Revisions2019_smallNe_mtDNA_highMu_2019_7_6-1/reftable.bin
Transformation LOGIT of parameters
Chosen scenario(s) : 2
Number of simulated data sets : 501610
Number of selected data sets  : 5016
Parameter          mean     median    mode      q025      q050      q250      q750      q950      q975
------------------------------------------------------------------------------------------------------
N1               5.08e+02  2.50e+02  1.60e+02  1.25e+02  1.34e+02  1.80e+02  4.19e+02  1.53e+03  2.62e+03
N2               3.17e+02  1.70e+02  1.26e+02  1.17e+02  1.20e+02  1.40e+02  2.47e+02  8.25e+02  1.40e+03
N3               5.76e+03  4.25e+03  1.98e+03  1.11e+03  1.31e+03  2.48e+03  7.77e+03  1.55e+04  1.75e+04
t1               0.00e+00  0.00e+00  0.00e+00  0.00e+00  0.00e+00  0.00e+00  0.00e+00  0.00e+00  0.00e+00
t2               4.78e+02  0.00e+00  0.00e+00  0.00e+00  0.00e+00  0.00e+00  0.00e+00  0.00e+00  0.00e+00
useq_1           6.45e-06  6.57e-06  7.83e-06  3.20e-06  3.64e-06  5.24e-06  7.79e-06  8.80e-06  9.01e-06
DIYABC :                      ABC parameter estimation                         Tue Jul 30 16:58:35 2019
Data file       : COI_Alignment.mss
Reference table : /ysm-gpfs/home/nps25/project/diyABC-Gpd2/Revisions2019_smallNe_mtDNA_highMu_2019_7_6-1/reftable.bin
Transformation LOGIT of parameters
Chosen scenario(s) : 3
Number of simulated data sets : 503613
Number of selected data sets  : 5036

Parameter          mean     median    mode      q025      q050      q250      q750      q950      q975
------------------------------------------------------------------------------------------------------
N1               1.07e+02  1.02e+02  1.00e+02  1.00e+02  1.00e+02  1.01e+02  1.04e+02  1.21e+02  1.42e+02
N2               1.37e+02  1.10e+02  1.05e+02  1.02e+02  1.02e+02  1.05e+02  1.20e+02  1.90e+02  2.74e+02
N3               1.55e+03  7.40e+02  3.28e+02  2.27e+02  2.55e+02  4.27e+02  1.51e+03  5.98e+03  8.97e+03
t1               1.51e+02  0.00e+00  0.00e+00  0.00e+00  0.00e+00  0.00e+00  0.00e+00  0.00e+00  0.00e+00
t2               6.42e+07  6.79e+07  7.91e+07  2.74e+07  3.52e+07  5.74e+07  7.49e+07  7.90e+07  7.95e+07
useq_1           8.24e-06  8.44e-06  9.46e-06  5.65e-06  6.03e-06  7.44e-06  9.21e-06  9.76e-06  9.86e-06
DIYABC :                      ABC parameter estimation                         Tue Jul  9 15:16:20 2019
Data file       : COI_Alignment.mss
Reference table : /ysm-gpfs/home/nps25/project/diyABC-Gpd2/Revisions2019_smallNe_mtDNA_highMu_2019_7_6-1/reftable.bin
Transformation LOGIT of parameters
Chosen scenario(s) : 4
Number of simulated data sets : 503299
Number of selected data sets  : 5032

Parameter          mean     median    mode      q025      q050      q250      q750      q950      q975
------------------------------------------------------------------------------------------------------
N1               2.01e+03  1.14e+03  7.31e+02  2.68e+02  3.35e+02  6.64e+02  2.20e+03  6.81e+03  1.01e+04
N2               1.21e+04  1.20e+04  1.10e+04  5.15e+03  5.81e+03  9.10e+03  1.52e+04  1.88e+04  1.94e+04
N3               1.29e+03  5.87e+02  2.84e+02  2.02e+02  2.24e+02  3.57e+02  1.20e+03  4.94e+03  7.68e+03
t1               0.00e+00  0.00e+00  0.00e+00  0.00e+00  0.00e+00  0.00e+00  0.00e+00  0.00e+00  0.00e+00
t2               2.38e+04  4.09e+03  0.00e+00  0.00e+00  0.00e+00  0.00e+00  1.05e+04  6.32e+04  1.40e+05
useq_1           6.03e-06  6.09e-06  6.85e-06  2.85e-06  3.22e-06  4.71e-06  7.40e-06  8.55e-06  8.82e-06


(b) Analysis 2: 1a vs 1b

DIYABC :                   PRIOR CHECKING                         Wed Jul 31 10:41:56 2019
Data file                     : COI_Alignment.mss
Reference table               : /ysm-gpfs/home/nps25/project/diyABC-Gpd2/ReRevisions2019_mtDNA_HighMu_Sc1vsSc7_2019_7_11-1/reftable.bin
Number of simulated data sets : 200000
Values indicate for each summary statistics the proportion 
of simulated data sets which have a value below the observed one
 Summary           observed    scenario       scenario   
statistics           value         1              2      
NHA_1_1            (2.0000  )   0.0657         0.2610         
NHA_1_2            (2.0000  )   0.0385 (*)     0.0658         
NHA_1_3            (8.0000  )   0.6704         0.6690         
NSS_1_1            (2.0000  )   0.0806         0.2695         
NSS_1_2            (1.0000  )   0.0340 (*)     0.0550         
NSS_1_3            (11.0000 )   0.2146         0.2153         
MPD_1_1            (1.2000  )   0.0975         0.3010         
MPD_1_2            (0.4667  )   0.0437 (*)     0.0686         
MPD_1_3            (3.3889  )   0.1951         0.1959         
VPD_1_1            (1.0667  )   0.1082         0.3088         
VPD_1_2            (0.2545  )   0.0418 (*)     0.0660         
VPD_1_3            (2.5873  )   0.1418         0.1426         
DTA_1_1            (1.4588  )   0.9203         0.8412         
DTA_1_2            (0.8198  )   0.7693         0.7161         
DTA_1_3            (-0.7646 )   0.1898         0.1902         
NH2_1_1&2          (3.0000  )   0.0105 (*)     0.0271 (*)     
NH2_1_1&3          (9.0000  )   0.2186         0.3485         
NH2_1_2&3          (9.0000  )   0.1135         0.1566         
HST_1_1&2          (0.6000  )   0.0003 (***)   0.0002 (***)   
HST_1_1&3          (-0.0322 )   0.0000 (***)   0.0000 (***)   
HST_1_2&3          (0.1935  )   0.0000 (***)   0.0000 (***) 
COMPARISON OF SCENARIOS
                (20/7/2019)
    Project directory : /ysm-gpfs/home/nps25/project/diyABC-Gpd2/ReRevisions2019_mtDNA_HighMu_Sc1vsSc7_2019_7_11-1
    Candidate scenarios : [1, 2]
    Number of simulated data sets : 200000
    Summary statistics have been replaced by LDA component   
 Direct approach
  closest          scenario 1                 scenario 2       
     50      0.4000 [0.0000,0.8294]     0.6000 [0.1706,1.0000]  
    100      0.3900 [0.0000,0.8175]     0.6100 [0.1825,1.0000]  
    150      0.3800 [0.0000,0.8055]     0.6200 [0.1945,1.0000]  
    200      0.3750 [0.0000,0.7994]     0.6250 [0.2006,1.0000]  
    250      0.3760 [0.0000,0.8006]     0.6240 [0.1994,1.0000]  
    300      0.3733 [0.0000,0.7973]     0.6267 [0.2027,1.0000]  
    350      0.3714 [0.0000,0.7950]     0.6286 [0.2050,1.0000]  
    400      0.3875 [0.0000,0.8145]     0.6125 [0.1855,1.0000]  
    450      0.3844 [0.0000,0.8108]     0.6156 [0.1892,1.0000]  
    500      0.3900 [0.0000,0.8175]     0.6100 [0.1825,1.0000]  
 Logistic approach
     n             scenario 1                 scenario 2       
    200      0.0001 [0.0000,0.0002]     0.9999 [0.9998,1.0000]  
    400      0.0001 [0.0000,0.0003]     0.9999 [0.9997,1.0000]  
    600      0.0001 [0.0000,0.0002]     0.9999 [0.9998,1.0000]  
    800      0.0001 [0.0000,0.0002]     0.9999 [0.9998,1.0000]  
   1000      0.0001 [0.0000,0.0002]     0.9999 [0.9998,1.0000]  
   1200      0.0001 [0.0000,0.0002]     0.9999 [0.9998,1.0000]  
   1400      0.0001 [0.0000,0.0002]     0.9999 [0.9998,1.0000]  
   1600      0.0001 [0.0000,0.0002]     0.9999 [0.9998,1.0000]  
   1800      0.0001 [0.0000,0.0002]     0.9999 [0.9998,1.0000]  
   2000      0.0002 [0.0001,0.0003]     0.9998 [0.9997,0.9999] 
DIYABC :                      ABC parameter estimation                         Sat Jul 20 13:02:05 2019
Data file       : COI_Alignment.mss
Reference table : /ysm-gpfs/home/nps25/project/diyABC-Gpd2/ReRevisions2019_mtDNA_HighMu_Sc1vsSc7_2019_7_11-1/reftable.bin
Transformation LOGIT of parameters
Chosen scenario(s) : 2
Number of simulated data sets : 100035
Number of selected data sets  : 1000
Parameter          mean     median    mode      q025      q050      q250      q750      q950      q975
------------------------------------------------------------------------------------------------------
N1b              2.47e+01  1.34e+01  1.00e+01  1.00e+01  1.00e+01  1.13e+01  1.91e+01  6.80e+01  1.08e+02
N2b              8.00e+03  8.00e+03  8.00e+03  7.99e+03  7.99e+03  8.00e+03  8.00e+03  8.00e+03  8.00e+03
N3               1.00e+02  1.00e+02  1.00e+02  1.00e+02  1.00e+02  1.00e+02  1.00e+02  1.01e+02  1.01e+02
db1              1.00e+01  1.00e+01  1.00e+01  1.00e+01  1.00e+01  1.00e+01  1.00e+01  1.00e+01  1.00e+01
N1               1.53e+02  1.10e+02  1.04e+02  1.00e+02  1.01e+02  1.04e+02  1.30e+02  2.93e+02  4.38e+02
db2              5.00e+02  5.00e+02  5.00e+02  5.00e+02  5.00e+02  5.00e+02  5.00e+02  5.00e+02  5.00e+02
N2               1.13e+02  1.03e+02  1.00e+02  1.00e+02  1.00e+02  1.01e+02  1.06e+02  1.39e+02  1.87e+02
t1               0.00e+00  0.00e+00  0.00e+00  0.00e+00  0.00e+00  0.00e+00  0.00e+00  0.00e+00  0.00e+00
t2               8.00e+07  8.00e+07  8.00e+07  8.00e+07  8.00e+07  8.00e+07  8.00e+07  8.00e+07  8.00e+07
useq_1           9.11e-06  9.33e-06  1.00e-05  6.86e-06  7.36e-06  8.63e-06  9.76e-06  1.00e-05  1.00e-05


(c) Analysis 2: 2a vs 2b

DIYABC :                   PRIOR CHECKING                         Wed Jul 10 16:19:10 2019
Data file                     : COI_Alignment.mss
Reference table               : /ysm-gpfs/home/nps25/project/diyABC-Gpd2/ReRevisions2019_mtDNA_HighMu_Sc2vsSc6_2019_7_10-1/reftable.bin
Number of simulated data sets : 24200
Values indicate for each summary statistics the proportion 
of simulated data sets which have a value below the observed one
 Summary           observed    scenario       scenario   
statistics           value         1              2      
NHA_1_1            (2.0000  )   0.0667         0.2652         
NHA_1_2            (2.0000  )   0.0386 (*)     0.0632         
NHA_1_3            (8.0000  )   0.6695         0.6700         
NSS_1_1            (2.0000  )   0.0838         0.2761         
NSS_1_2            (1.0000  )   0.0339 (*)     0.0528         
NSS_1_3            (11.0000 )   0.2155         0.2153         
MPD_1_1            (1.2000  )   0.0998         0.3096         
MPD_1_2            (0.4667  )   0.0435 (*)     0.0670         
MPD_1_3            (3.3889  )   0.1963         0.1930         
VPD_1_1            (1.0667  )   0.1111         0.3156         
VPD_1_2            (0.2545  )   0.0420 (*)     0.0641         
VPD_1_3            (2.5873  )   0.1394         0.1425         
DTA_1_1            (1.4588  )   0.9181         0.8440         
DTA_1_2            (0.8198  )   0.7651         0.7185         
DTA_1_3            (-0.7646 )   0.1851         0.1892         
NH2_1_1&2          (3.0000  )   0.0108 (*)     0.0263 (*)     
NH2_1_1&3          (9.0000  )   0.2190         0.3535         
NH2_1_2&3          (9.0000  )   0.1137         0.1552         
HST_1_1&2          (0.6000  )   0.0007 (***)   0.0002 (***)   
HST_1_1&3          (-0.0322 )   0.0000 (***)   0.0000 (***)   
HST_1_2&3          (0.1935  )   0.0000 (***)   0.0000 (***) 
COMPARISON OF SCENARIOS
                (11/7/2019)
    Project directory : /ysm-gpfs/home/nps25/project/diyABC-Gpd2/ReRevisions2019_mtDNA_HighMu_Sc2vsSc6_2019_7_10-1
    Candidate scenarios : [1, 2]
    Number of simulated data sets : 400000
    Summary statistics have been replaced by LDA component
 Direct approach
  closest          scenario 1                 scenario 2       
     50      0.2400 [0.0000,0.6144]     0.7600 [0.3856,1.0000]  
    100      0.3100 [0.0000,0.7154]     0.6900 [0.2846,1.0000]  
    150      0.3000 [0.0000,0.7017]     0.7000 [0.2983,1.0000]  
    200      0.3000 [0.0000,0.7017]     0.7000 [0.2983,1.0000]  
    250      0.2960 [0.0000,0.6961]     0.7040 [0.3039,1.0000]  
    300      0.3067 [0.0000,0.7108]     0.6933 [0.2892,1.0000]  
    350      0.3343 [0.0000,0.7478]     0.6657 [0.2522,1.0000]  
    400      0.3350 [0.0000,0.7487]     0.6650 [0.2513,1.0000]  
    450      0.3422 [0.0000,0.7581]     0.6578 [0.2419,1.0000]  
    500      0.3540 [0.0000,0.7732]     0.6460 [0.2268,1.0000]  
 Logistic approach
     n             scenario 1                 scenario 2       
    400      0.0002 [0.0000,0.0005]     0.9998 [0.9995,1.0000]  
    800      0.0001 [0.0000,0.0003]     0.9999 [0.9997,1.0000]  
   1200      0.0001 [0.0000,0.0002]     0.9999 [0.9998,1.0000]  
   1600      0.0001 [0.0000,0.0002]     0.9999 [0.9998,1.0000]  
   2000      0.0001 [0.0000,0.0003]     0.9999 [0.9997,1.0000]  
   2400      0.0002 [0.0001,0.0002]     0.9998 [0.9998,0.9999]  
   2800      0.0002 [0.0001,0.0002]     0.9998 [0.9998,0.9999]  
   3200      0.0002 [0.0001,0.0002]     0.9998 [0.9998,0.9999]  
   3600      0.0002 [0.0001,0.0002]     0.9998 [0.9998,0.9999]  
   4000      0.0002 [0.0001,0.0002]     0.9998 [0.9998,0.9999]  
DIYABC :                      ABC parameter estimation                         Thu Jul 11 11:33:16 2019
Data file       : COI_Alignment.mss
Reference table : /ysm-gpfs/home/nps25/project/diyABC-Gpd2/ReRevisions2019_mtDNA_HighMu_Sc2vsSc6_2019_7_10-1/reftable.bin
Transformation LOGIT of parameters
Chosen scenario(s) : 2
Number of simulated data sets : 200200
Number of selected data sets  : 2002
Parameter          mean     median    mode      q025      q050      q250      q750      q950      q975
------------------------------------------------------------------------------------------------------
N1b              1.00e+01  1.00e+01  1.00e+01  1.00e+01  1.00e+01  1.00e+01  1.00e+01  1.00e+01  1.00e+01
N2b              8.00e+03  8.00e+03  8.00e+03  8.00e+03  8.00e+03  8.00e+03  8.00e+03  8.00e+03  8.00e+03
N3               2.00e+04  2.00e+04  2.00e+04  2.00e+04  2.00e+04  2.00e+04  2.00e+04  2.00e+04  2.00e+04
db1              5.00e+02  5.00e+02  5.00e+02  5.00e+02  5.00e+02  5.00e+02  5.00e+02  5.00e+02  5.00e+02
N1               1.72e+04  1.83e+04  1.99e+04  7.70e+03  1.10e+04  1.62e+04  1.94e+04  1.99e+04  1.99e+04
db2              5.00e+02  5.00e+02  5.00e+02  5.00e+02  5.00e+02  5.00e+02  5.00e+02  5.00e+02  5.00e+02
N2               5.15e+02  2.12e+02  1.35e+02  1.21e+02  1.27e+02  1.60e+02  3.63e+02  1.72e+03  3.21e+03
t1               4.18e+01  0.00e+00  0.00e+00  0.00e+00  0.00e+00  0.00e+00  0.00e+00  0.00e+00  0.00e+00
t2               1.65e+07  1.03e+07  5.43e+06  1.09e+06  1.56e+06  5.31e+06  2.18e+07  5.55e+07  6.65e+07
useq_1           5.73e-07  4.60e-07  2.65e-07  1.29e-07  1.51e-07  2.75e-07  7.60e-07  1.37e-06  1.53e-06


(d) Analysis 2: 3a vs 3b

DIYABC :                   PRIOR CHECKING                         Wed Jul 31 10:44:44 2019
Data file                     : COI_Alignment.mss
Reference table               : /ysm-gpfs/home/nps25/project/diyABC-Gpd2/ReRevisions2019_mtDNA_HighMu_Sc3vsSc8_2019_7_11-1/reftable.bin
Number of simulated data sets : 200000
Values indicate for each summary statistics the proportion 
of simulated data sets which have a value below the observed one
 Summary           observed    scenario       scenario   
statistics           value         1              2      
NHA_1_1            (2.0000  )   0.0674         0.2618         
NHA_1_2            (2.0000  )   0.0394 (*)     0.0648         
NHA_1_3            (8.0000  )   0.6688         0.6676         
NSS_1_1            (2.0000  )   0.0828         0.2694         
NSS_1_2            (1.0000  )   0.0350 (*)     0.0544         
NSS_1_3            (11.0000 )   0.2144         0.2143         
MPD_1_1            (1.2000  )   0.0990         0.3012         
MPD_1_2            (0.4667  )   0.0445 (*)     0.0675         
MPD_1_3            (3.3889  )   0.1944         0.1939         
VPD_1_1            (1.0667  )   0.1108         0.3087         
VPD_1_2            (0.2545  )   0.0430 (*)     0.0655         
VPD_1_3            (2.5873  )   0.1415         0.1404         
DTA_1_1            (1.4588  )   0.9207         0.8404         
DTA_1_2            (0.8198  )   0.7670         0.7156         
DTA_1_3            (-0.7646 )   0.1874         0.1856         
NH2_1_1&2          (3.0000  )   0.0114 (*)     0.0264 (*)     
NH2_1_1&3          (9.0000  )   0.2186         0.3487         
NH2_1_2&3          (9.0000  )   0.1139         0.1554         
HST_1_1&2          (0.6000  )   0.0003 (***)   0.0002 (***)   
HST_1_1&3          (-0.0322 )   0.0000 (***)   0.0000 (***)   
HST_1_2&3          (0.1935  )   0.0000 (***)   0.0000 (***)
COMPARISON OF SCENARIOS
                (20/7/2019)
    Project directory : /ysm-gpfs/home/nps25/project/diyABC-Gpd2/ReRevisions2019_mtDNA_HighMu_Sc3vsSc8_2019_7_11-1
    Candidate scenarios : [1, 2]
    Number of simulated data sets : 200000
    Summary statistics have been replaced by LDA component
 Direct approach
  closest          scenario 1                 scenario 2       
     50      0.3400 [0.0000,0.7552]     0.6600 [0.2448,1.0000]  
    100      0.3600 [0.0000,0.7807]     0.6400 [0.2193,1.0000]  
    150      0.3600 [0.0000,0.7807]     0.6400 [0.2193,1.0000]  
    200      0.3450 [0.0000,0.7617]     0.6550 [0.2383,1.0000]  
    250      0.3880 [0.0000,0.8151]     0.6120 [0.1849,1.0000]  
    300      0.4033 [0.0000,0.8333]     0.5967 [0.1667,1.0000]  
    350      0.3971 [0.0000,0.8260]     0.6029 [0.1740,1.0000]  
    400      0.4100 [0.0000,0.8411]     0.5900 [0.1589,1.0000]  
    450      0.4111 [0.0000,0.8424]     0.5889 [0.1576,1.0000]  
    500      0.4140 [0.0000,0.8457]     0.5860 [0.1543,1.0000]  
 Logistic approach
     n             scenario 1                 scenario 2       
    200      0.0001 [0.0000,0.0004]     0.9999 [0.9996,1.0000]  
    400      0.0001 [0.0000,0.0003]     0.9999 [0.9997,1.0000]  
    600      0.0001 [0.0000,0.0003]     0.9999 [0.9997,1.0000]  
    800      0.0001 [0.0000,0.0002]     0.9999 [0.9998,1.0000]  
   1000      0.0001 [0.0000,0.0002]     0.9999 [0.9998,1.0000]  
   1200      0.0001 [0.0000,0.0002]     0.9999 [0.9998,1.0000]  
   1400      0.0001 [0.0000,0.0002]     0.9999 [0.9998,1.0000]  
   1600      0.0001 [0.0000,0.0002]     0.9999 [0.9998,1.0000]  
   1800      0.0001 [0.0000,0.0002]     0.9999 [0.9998,1.0000]  
   2000      0.0001 [0.0000,0.0002]     0.9999 [0.9998,1.0000]  
DIYABC :                      ABC parameter estimation                         Sat Jul 20 13:07:30 2019
Data file       : COI_Alignment.mss
Reference table : /ysm-gpfs/home/nps25/project/diyABC-Gpd2/ReRevisions2019_mtDNA_HighMu_Sc3vsSc8_2019_7_11-1/reftable.bin
Transformation LOGIT of parameters
Chosen scenario(s) : 2
Number of simulated data sets : 100067
Number of selected data sets  : 1000
Parameter          mean     median    mode      q025      q050      q250      q750      q950      q975
------------------------------------------------------------------------------------------------------
N1b              4.88e+01  1.99e+01  1.14e+01  1.03e+01  1.07e+01  1.39e+01  3.84e+01  1.70e+02  2.88e+02
N2b              6.18e+03  6.42e+03  7.57e+03  3.01e+03  3.45e+03  5.34e+03  7.28e+03  7.84e+03  7.92e+03
N3               2.00e+04  2.00e+04  2.00e+04  2.00e+04  2.00e+04  2.00e+04  2.00e+04  2.00e+04  2.00e+04
db1              1.19e+02  7.92e+01  1.65e+01  1.32e+01  1.54e+01  3.58e+01  1.59e+02  3.72e+02  4.22e+02
N1               2.00e+04  2.00e+04  2.00e+04  2.00e+04  2.00e+04  2.00e+04  2.00e+04  2.00e+04  2.00e+04
db2              1.07e+01  1.00e+01  1.00e+01  1.00e+01  1.00e+01  1.00e+01  1.00e+01  1.00e+01  1.04e+01
N2               1.00e+02  1.00e+02  1.00e+02  1.00e+02  1.00e+02  1.00e+02  1.00e+02  1.00e+02  1.00e+02
t1               2.37e+01  0.00e+00  0.00e+00  0.00e+00  0.00e+00  0.00e+00  0.00e+00  0.00e+00  0.00e+00
t2               7.56e+07  7.75e+07  7.95e+07  5.63e+07  6.50e+07  7.50e+07  7.89e+07  7.98e+07  7.99e+07
useq_1           1.00e-05  1.00e-05  1.00e-05  1.00e-05  1.00e-05  1.00e-05  1.00e-05  1.00e-05  1.00e-05


(e) Analysis 2: 4a vs 4b

DIYABC :                   PRIOR CHECKING                         Wed Jul 10 12:31:22 2019
Data file                     : COI_Alignment.mss
Reference table               : /ysm-gpfs/home/nps25/project/diyABC-Gpd2/Revisions2019_smallNe_mtDNA_highMu_withBN_2019_7_9-1/reftable.bin
Number of simulated data sets : 400000
Values indicate for each summary statistics the proportion 
of simulated data sets which have a value below the observed one
 Summary           observed    scenario       scenario   
statistics           value         1              2      
NHA_1_1            (2.0000  )   0.0679         0.2300         
NHA_1_2            (2.0000  )   0.0391 (*)     0.0568         
NHA_1_3            (8.0000  )   0.6706         0.6700         
NSS_1_1            (2.0000  )   0.0832         0.2366         
NSS_1_2            (1.0000  )   0.0346 (*)     0.0466 (*)     
NSS_1_3            (11.0000 )   0.2125         0.2160         
MPD_1_1            (1.2000  )   0.0998         0.2685         
MPD_1_2            (0.4667  )   0.0439 (*)     0.0594         
MPD_1_3            (3.3889  )   0.1926         0.1957         
VPD_1_1            (1.0667  )   0.1110         0.2766         
VPD_1_2            (0.2545  )   0.0426 (*)     0.0571         
VPD_1_3            (2.5873  )   0.1386         0.1422         
DTA_1_1            (1.4588  )   0.9211         0.8365         
DTA_1_2            (0.8198  )   0.7657         0.7161         
DTA_1_3            (-0.7646 )   0.1882         0.1901         
NH2_1_1&2          (3.0000  )   0.0112 (*)     0.0230 (*)     
NH2_1_1&3          (9.0000  )   0.2169         0.3361         
NH2_1_2&3          (9.0000  )   0.1134         0.1506         
HST_1_1&2          (0.6000  )   0.0004 (***)   0.0003 (***)   
HST_1_1&3          (-0.0322 )   0.0000 (***)   0.0000 (***)   
HST_1_2&3          (0.1935  )   0.0000 (***)   0.0000 (***)   
                COMPARISON OF SCENARIOS
                (10/7/2019)
    Project directory : /ysm-gpfs/home/nps25/project/diyABC-Gpd2/Revisions2019_smallNe_mtDNA_highMu_withBN_2019_7_9-1
    Candidate scenarios : [1, 2]
    Number of simulated data sets : 400000
    Summary statistics have been replaced by LDA component
 Direct approach
  closest          scenario 1                 scenario 2       
     50      0.2000 [0.0000,0.5506]     0.8000 [0.4494,1.0000]  
    100      0.2700 [0.0000,0.6591]     0.7300 [0.3409,1.0000]  
    150      0.2933 [0.0000,0.6924]     0.7067 [0.3076,1.0000]  
    200      0.3300 [0.0000,0.7422]     0.6700 [0.2578,1.0000]  
    250      0.3280 [0.0000,0.7395]     0.6720 [0.2605,1.0000]  
    300      0.3300 [0.0000,0.7422]     0.6700 [0.2578,1.0000]  
    350      0.3514 [0.0000,0.7699]     0.6486 [0.2301,1.0000]  
    400      0.3600 [0.0000,0.7807]     0.6400 [0.2193,1.0000]  
    450      0.3667 [0.0000,0.7891]     0.6333 [0.2109,1.0000]  
    500      0.3600 [0.0000,0.7807]     0.6400 [0.2193,1.0000]  
 Logistic approach
     n             scenario 1                 scenario 2       
    400      0.0005 [0.0000,0.0013]     0.9995 [0.9987,1.0000]  
    800      0.0003 [0.0000,0.0006]     0.9997 [0.9994,1.0000]  
   1200      0.0002 [0.0000,0.0004]     0.9998 [0.9996,1.0000]  
   1600      0.0002 [0.0001,0.0004]     0.9998 [0.9996,0.9999]  
   2000      0.0002 [0.0001,0.0003]     0.9998 [0.9997,0.9999]  
   2400      0.0002 [0.0001,0.0003]     0.9998 [0.9997,0.9999]  
   2800      0.0002 [0.0001,0.0003]     0.9998 [0.9997,0.9999]  
   3200      0.0002 [0.0001,0.0003]     0.9998 [0.9997,0.9999]  
   3600      0.0002 [0.0001,0.0003]     0.9998 [0.9997,0.9999]  
   4000      0.0002 [0.0001,0.0003]     0.9998 [0.9997,0.9999]
DIYABC :                      ABC parameter estimation                         Wed Jul 10 12:33:03 2019
Data file       : COI_Alignment.mss
Reference table : /ysm-gpfs/home/nps25/project/diyABC-Gpd2/Revisions2019_smallNe_mtDNA_highMu_withBN_2019_7_9-1/reftable.bin
Transformation LOGIT of parameters
Chosen scenario(s) : 2
Number of simulated data sets : 200103
Number of selected data sets  : 2001
Parameter          mean     median    mode      q025      q050      q250      q750      q950      q975
------------------------------------------------------------------------------------------------------
N1b              1.97e+03  1.99e+03  2.00e+03  1.83e+03  1.90e+03  1.98e+03  2.00e+03  2.00e+03  2.00e+03
N2b              7.29e+03  7.52e+03  7.91e+03  5.20e+03  5.82e+03  7.08e+03  7.79e+03  7.96e+03  7.98e+03
N3               2.00e+04  2.00e+04  2.00e+04  2.00e+04  2.00e+04  2.00e+04  2.00e+04  2.00e+04  2.00e+04
db1              4.32e+02  4.61e+02  5.00e+02  1.83e+02  2.57e+02  4.12e+02  4.86e+02  4.98e+02  4.99e+02
N1               1.00e+02  1.00e+02  1.00e+02  1.00e+02  1.00e+02  1.00e+02  1.00e+02  1.00e+02  1.00e+02
db2              4.89e+02  4.97e+02  5.00e+02  4.18e+02  4.57e+02  4.91e+02  4.99e+02  5.00e+02  5.00e+02
N2               1.13e+03  4.88e+02  2.03e+02  1.73e+02  1.91e+02  2.96e+02  1.00e+03  4.63e+03  6.33e+03
t1               1.23e+05  1.72e+04  0.00e+00  0.00e+00  0.00e+00  5.65e+03  5.18e+04  2.88e+05  6.18e+05
t2               7.67e+07  7.81e+07  7.97e+07  6.45e+07  6.89e+07  7.58e+07  7.93e+07  7.99e+07  7.99e+07
useq_1           6.45e-06  6.60e-06  7.81e-06  3.11e-06  3.50e-06  5.20e-06  7.86e-06  8.84e-06  9.00e-06
  
