# Supplementary material for: Phylogeography and population structure of the tsetse fly Glossina pallidipes in Kenya and the Serengeti ecosystem
Source: PLoS Negl Trop Dis. 2020 Feb 24;14(2):e0007855. doi: 10.1371/journal.pntd.0007855 (PMC7058365; doi:10.1371/journal.pntd.0007855)
Supplement: S4 File — DIYABC v2.0.4 [74] output for the microsatellite-based analysis from (a) Analysis 1 comparing Scenarios 1a, 2a, 3a, and 4a, (b) Analysis 2 comparing Scenarios 1a and 1b, (c) Analysis 2 comparing Scenarios 2a and 2b, (d) Analysis 2 comparing Scenarios 3a and 3b, and (e) Analysis 2 comparing Scenarios 4a and 4b. Output includes prior checking, posterior probability comparison of scenarios, and parameter estimation. The details of the scenarios are in S1 Fig. (TXT) [file pntd.0007855.s020.txt]

11 microsatellites

(a) Analysis 1: 1a, 2a, 3a vs 4a

DIYABC :                   PRIOR CHECKING                         Thu Mar 28 17:30:56 2019
Data file                     : Gpd_ABC_3groups.mss
Reference table               : /ysm-gpfs/home/nps25/project/diyABC-Gpd2/Revisions2019_smallNe_2019_3_28-1/reftable.bin
Number of simulated data sets : 400000
Values indicate for each summary statistics the proportion 
of simulated data sets which have a value below the observed one
 Summary           observed    scenario       scenario       scenario       scenario   
statistics           value         1              2              3              4      
NAL_1_1            (4.3636  )   0.0759         0.0762         0.0768         0.0767         
NAL_1_2            (6.4545  )   0.2267         0.2270         0.2296         0.2287         
NAL_1_3            (8.0000  )   0.4103         0.4119         0.4123         0.4131         
HET_1_1            (0.4635  )   0.0543         0.0540         0.0541         0.0538         
HET_1_2            (0.5999  )   0.1262         0.1270         0.1300         0.1269         
HET_1_3            (0.6533  )   0.1804         0.1853         0.1830         0.1854         
MGW_1_1            (0.6076  )   0.0002 (***)   0.0002 (***)   0.0003 (***)   0.0002 (***)   
MGW_1_2            (0.6358  )   0.0005 (***)   0.0004 (***)   0.0006 (***)   0.0005 (***)   
MGW_1_3            (0.7608  )   0.0109 (*)     0.0110 (*)     0.0116 (*)     0.0119 (*)     
N2P_1_1&2          (7.3636  )   0.0285 (*)     0.0285 (*)     0.0290 (*)     0.0292 (*)     
N2P_1_1&3          (8.5455  )   0.0763         0.0768         0.0758         0.0769         
N2P_1_2&3          (9.4545  )   0.1424         0.1444         0.1452         0.1442         
H2P_1_1&2          (0.6087  )   0.0025 (**)    0.0026 (**)    0.0023 (**)    0.0025 (**)    
H2P_1_1&3          (0.6512  )   0.0083 (**)    0.0083 (**)    0.0083 (**)    0.0085 (**)    
H2P_1_2&3          (0.6848  )   0.0197 (*)     0.0203 (*)     0.0201 (*)     0.0209 (*)     
FST_1_1&2          (0.2210  )   0.6720         0.6693         0.6678         0.6721         
FST_1_1&3          (0.2463  )   0.7346         0.7295         0.7325         0.7304         
FST_1_2&3          (0.1554  )   0.4529         0.4527         0.4548         0.4532         
#implies simulations are underestimating population reductions, 
#and that heterozygosity is high in combinations of two lineages when including the East
COMPARISON OF SCENARIOS
                (28/3/2019)
    Project directory : /ysm-gpfs/home/nps25/project/diyABC-Gpd2/Revisions2019_smallNe_2019_3_28-1
    Candidate scenarios : [1, 2, 3, 4]
    Number of simulated data sets : 400000
    Summary statistics have been replaced by LDA component
 Direct approach
  closest          scenario 1                 scenario 2                 scenario 3                 scenario 4       
     50      0.2000 [0.0000,0.5506]     0.2600 [0.0000,0.6445]     0.2800 [0.0000,0.6736]     0.2600 [0.0000,0.6445]  
    100      0.2400 [0.0000,0.6144]     0.2600 [0.0000,0.6445]     0.2600 [0.0000,0.6445]     0.2400 [0.0000,0.6144]  
    150      0.2333 [0.0000,0.6041]     0.2400 [0.0000,0.6144]     0.2667 [0.0000,0.6543]     0.2600 [0.0000,0.6445]  
    200      0.2350 [0.0000,0.6067]     0.2400 [0.0000,0.6144]     0.2800 [0.0000,0.6736]     0.2450 [0.0000,0.6220]  
    250      0.2400 [0.0000,0.6144]     0.2520 [0.0000,0.6326]     0.2480 [0.0000,0.6265]     0.2600 [0.0000,0.6445]  
    300      0.2267 [0.0000,0.5937]     0.2700 [0.0000,0.6591]     0.2400 [0.0000,0.6144]     0.2633 [0.0000,0.6494]  
    350      0.2143 [0.0000,0.5740]     0.2486 [0.0000,0.6274]     0.2629 [0.0000,0.6487]     0.2743 [0.0000,0.6654]  
    400      0.2250 [0.0000,0.5910]     0.2450 [0.0000,0.6220]     0.2550 [0.0000,0.6370]     0.2750 [0.0000,0.6664]  
    450      0.2222 [0.0000,0.5866]     0.2556 [0.0000,0.6379]     0.2511 [0.0000,0.6312]     0.2711 [0.0000,0.6608]  
    500      0.2180 [0.0000,0.5799]     0.2580 [0.0000,0.6415]     0.2540 [0.0000,0.6356]     0.2700 [0.0000,0.6591]  
 Logistic approach
     n             scenario 1                 scenario 2                 scenario 3                 scenario 4       
    400      0.0189 [0.0000,1.0000]     0.6280 [0.1072,1.0000]     0.0342 [0.0000,1.0000]     0.3190 [0.0000,1.0000]  
    800      0.0179 [0.0000,0.5468]     0.5486 [0.1171,0.9802]     0.0988 [0.0000,0.5776]     0.3347 [0.0000,0.9328]  
   1200      0.0205 [0.0000,0.4704]     0.4460 [0.1253,0.7668]     0.1354 [0.0000,0.6342]     0.3981 [0.0719,0.7242]  
   1600      0.0256 [0.0000,0.2032]     0.3720 [0.0863,0.6577]     0.1470 [0.0000,0.3199]     0.4555 [0.1779,0.7330]  
   2000      0.0332 [0.0000,0.1591]     0.3311 [0.0897,0.5724]     0.1537 [0.0118,0.2956]     0.4821 [0.2349,0.7292]  
   2400      0.0408 [0.0000,0.1470]     0.3149 [0.1028,0.5271]     0.1709 [0.0368,0.3051]     0.4733 [0.2505,0.6961]  
   2800      0.0470 [0.0000,0.1422]     0.3078 [0.1152,0.5004]     0.1800 [0.0527,0.3072]     0.4653 [0.2607,0.6699]  
   3200      0.0536 [0.0000,0.1407]     0.3012 [0.1245,0.4779]     0.1895 [0.0670,0.3120]     0.4557 [0.2659,0.6455]  
   3600      0.0614 [0.0000,0.1425]     0.2947 [0.1316,0.4578]     0.2000 [0.0807,0.3192]     0.4439 [0.2668,0.6210]  
   4000      0.0695 [0.0000,0.1467]     0.2920 [0.1393,0.4447]     0.2070 [0.0916,0.3225]     0.4315 [0.2653,0.5976]  
DIYABC :                      ABC parameter estimation                         Thu Mar 28 18:08:24 2019
Data file       : Gpd_ABC_3groups.mss
Reference table : /ysm-gpfs/home/nps25/project/diyABC-Gpd2/Revisions2019_smallNe_2019_3_28-1/reftable.bin
Transformation LOGIT of parameters
Chosen scenario(s) : 2
Number of simulated data sets : 100241
Number of selected data sets  : 1002
Parameter          mean     median    mode      q025      q050      q250      q750      q950      q975
------------------------------------------------------------------------------------------------------
N1               1.67e+03  1.35e+03  1.18e+03  3.73e+02  4.27e+02  8.70e+02  2.09e+03  3.64e+03  4.40e+03
N2               6.03e+03  5.39e+03  5.33e+03  1.05e+03  1.45e+03  3.29e+03  7.83e+03  1.36e+04  1.55e+04
N3               5.21e+03  4.16e+03  2.48e+03  7.79e+02  9.59e+02  2.41e+03  6.95e+03  1.32e+04  1.52e+04
t1               9.84e+06  6.37e+06  5.32e+05  1.23e+05  3.78e+05  2.30e+06  1.41e+07  3.23e+07  3.63e+07
t2               6.17e+07  6.59e+07  7.85e+07  2.29e+07  3.12e+07  5.36e+07  7.36e+07  7.88e+07  7.94e+07
Âµmic_1          3.47e-04  2.89e-04  1.78e-04  1.19e-04  1.26e-04  1.89e-04  4.39e-04  7.85e-04  8.70e-04
pmic_1           2.91e-01  3.00e-01  3.00e-01  2.39e-01  2.57e-01  2.90e-01  3.00e-01  3.00e-01  3.00e-01
snimic_1         9.47e-07  4.06e-07  2.38e-08  1.81e-08  2.38e-08  1.19e-07  1.23e-06  3.84e-06  4.96e-06
DIYABC :                      ABC parameter estimation                         Thu Mar 28 18:08:24 2019
Data file       : Gpd_ABC_3groups.mss
Reference table : /ysm-gpfs/home/nps25/project/diyABC-Gpd2/Revisions2019_smallNe_2019_3_28-1/reftable.bin
Transformation LOGIT of parameters
Chosen scenario(s) : 2
Number of simulated data sets : 100241
Number of selected data sets  : 1002
Parameter          mean     median    mode      q025      q050      q250      q750      q950      q975
------------------------------------------------------------------------------------------------------
N1               1.67e+03  1.35e+03  1.18e+03  3.73e+02  4.27e+02  8.70e+02  2.09e+03  3.64e+03  4.40e+03
N2               6.03e+03  5.39e+03  5.33e+03  1.05e+03  1.45e+03  3.29e+03  7.83e+03  1.36e+04  1.55e+04
N3               5.21e+03  4.16e+03  2.48e+03  7.79e+02  9.59e+02  2.41e+03  6.95e+03  1.32e+04  1.52e+04
t1               9.84e+06  6.37e+06  5.32e+05  1.23e+05  3.78e+05  2.30e+06  1.41e+07  3.23e+07  3.63e+07
t2               6.17e+07  6.59e+07  7.85e+07  2.29e+07  3.12e+07  5.36e+07  7.36e+07  7.88e+07  7.94e+07
Âµmic_1          3.47e-04  2.89e-04  1.78e-04  1.19e-04  1.26e-04  1.89e-04  4.39e-04  7.85e-04  8.70e-04
pmic_1           2.91e-01  3.00e-01  3.00e-01  2.39e-01  2.57e-01  2.90e-01  3.00e-01  3.00e-01  3.00e-01
snimic_1         9.47e-07  4.06e-07  2.38e-08  1.81e-08  2.38e-08  1.19e-07  1.23e-06  3.84e-06  4.96e-06
DIYABC :                      ABC parameter estimation                         Thu Mar 28 18:08:51 2019
Data file       : Gpd_ABC_3groups.mss
Reference table : /ysm-gpfs/home/nps25/project/diyABC-Gpd2/Revisions2019_smallNe_2019_3_28-1/reftable.bin
Transformation LOGIT of parameters
Chosen scenario(s) : 3
Number of simulated data sets : 99867
Number of selected data sets  : 1000
Parameter          mean     median    mode      q025      q050      q250      q750      q950      q975
------------------------------------------------------------------------------------------------------
N1               1.86e+03  1.57e+03  1.41e+03  3.97e+02  4.86e+02  1.02e+03  2.28e+03  3.98e+03  4.90e+03
N2               4.08e+03  3.40e+03  2.44e+03  6.53e+02  8.75e+02  2.12e+03  5.33e+03  9.57e+03  1.19e+04
N3               6.85e+03  5.86e+03  4.68e+03  1.22e+03  1.48e+03  3.64e+03  9.16e+03  1.61e+04  1.73e+04
t1               5.19e+06  2.38e+06  8.56e+04  6.70e+04  1.30e+05  9.41e+05  6.07e+06  2.04e+07  2.89e+07
t2               2.52e+07  1.94e+07  7.18e+06  2.35e+06  3.52e+06  1.02e+07  3.59e+07  6.69e+07  7.32e+07
Âµmic_1          3.36e-04  2.77e-04  1.85e-04  1.16e-04  1.24e-04  1.88e-04  4.25e-04  7.49e-04  8.46e-04
pmic_1           2.91e-01  3.00e-01  3.00e-01  2.43e-01  2.60e-01  2.88e-01  3.00e-01  3.00e-01  3.00e-01
snimic_1         5.02e-08  1.97e-08  1.00e-08  1.00e-08  1.00e-08  1.22e-08  4.46e-08  1.65e-07  2.75e-07
DIYABC :                      ABC parameter estimation                         Thu Mar 28 18:09:37 2019
Data file       : Gpd_ABC_3groups.mss
Reference table : /ysm-gpfs/home/nps25/project/diyABC-Gpd2/Revisions2019_smallNe_2019_3_28-1/reftable.bin
Transformation LOGIT of parameters
Chosen scenario(s) : 4
Number of simulated data sets : 99827
Number of selected data sets  : 1000
Parameter          mean     median    mode      q025      q050      q250      q750      q950      q975
------------------------------------------------------------------------------------------------------
N1               1.95e+03  1.58e+03  1.15e+03  4.23e+02  5.22e+02  1.05e+03  2.45e+03  4.14e+03  5.19e+03
N2               7.35e+03  6.82e+03  5.58e+03  1.57e+03  2.09e+03  4.48e+03  9.53e+03  1.46e+04  1.63e+04
N3               8.52e+03  7.72e+03  5.72e+03  1.69e+03  2.19e+03  5.15e+03  1.15e+04  1.68e+04  1.87e+04
t1               5.07e+05  1.18e+05  0.00e+00  2.31e+03  4.72e+03  3.78e+04  3.69e+05  2.17e+06  3.76e+06
t2               3.72e+07  3.40e+07  2.08e+07  6.03e+06  8.32e+06  1.98e+07  5.35e+07  7.40e+07  7.76e+07
Âµmic_1          3.25e-04  2.67e-04  1.90e-04  1.14e-04  1.23e-04  1.85e-04  4.09e-04  7.19e-04  8.29e-04
pmic_1           2.70e-01  2.80e-01  3.00e-01  1.84e-01  2.05e-01  2.55e-01  2.95e-01  3.00e-01  3.00e-01
snimic_1         1.07e-07  3.52e-08  1.00e-08  1.00e-08  1.04e-08  1.61e-08  1.02e-07  3.69e-07  6.90e-07


(b) Analysis 2: 1a vs 1b

DIYABC :                   PRIOR CHECKING                         Wed Jul 31 10:39:05 2019
Data file                     : Gpd_ABC_3groups.mss
Reference table               : /ysm-gpfs/home/nps25/project/diyABC-Gpd2/ReRevisions2019_msats_Sc1vsSc7_2019_7_11-1/reftable.bin
Number of simulated data sets : 200000
Values indicate for each summary statistics the proportion 
of simulated data sets which have a value below the observed one
 Summary           observed    scenario       scenario   
statistics           value         1              2      
NAL_1_1            (4.3636  )   0.0761         0.2560         
NAL_1_2            (6.4545  )   0.2276         0.3211         
NAL_1_3            (8.0000  )   0.4123         0.4098         
HET_1_1            (0.4635  )   0.0532         0.1551         
HET_1_2            (0.5999  )   0.1278         0.1707         
HET_1_3            (0.6533  )   0.1846         0.1832         
MGW_1_1            (0.6076  )   0.0002 (***)   0.0582         
MGW_1_2            (0.6358  )   0.0005 (***)   0.0216 (*)     
MGW_1_3            (0.7608  )   0.0110 (*)     0.0120 (*)     
N2P_1_1&2          (7.3636  )   0.0292 (*)     0.1001         
N2P_1_1&3          (8.5455  )   0.0762         0.1637         
N2P_1_2&3          (9.4545  )   0.1438         0.1823         
H2P_1_1&2          (0.6087  )   0.0025 (**)    0.0095 (**)    
H2P_1_1&3          (0.6512  )   0.0080 (**)    0.0213 (*)     
H2P_1_2&3          (0.6848  )   0.0204 (*)     0.0269 (*)     
FST_1_1&2          (0.2210  )   0.6711         0.4282         
FST_1_1&3          (0.2463  )   0.7304         0.5614         
FST_1_2&3          (0.1554  )   0.4508         0.3892         
COMPARISON OF SCENARIOS
                (25/7/2019)
    Project directory : /ysm-gpfs/home/nps25/project/diyABC-Gpd2/ReRevisions2019_msats_Sc1vsSc7_2019_7_11-1
    Candidate scenarios : [1, 2]
    Number of simulated data sets : 200000
    Summary statistics have been replaced by LDA component
 Direct approach
  closest          scenario 1                 scenario 2       
     50      0.1200 [0.0000,0.4048]     0.8800 [0.5952,1.0000]  
    100      0.1100 [0.0000,0.3843]     0.8900 [0.6157,1.0000]  
    150      0.1267 [0.0000,0.4182]     0.8733 [0.5818,1.0000]  
    200      0.1350 [0.0000,0.4345]     0.8650 [0.5655,1.0000]  
    250      0.1320 [0.0000,0.4287]     0.8680 [0.5713,1.0000]  
    300      0.1333 [0.0000,0.4313]     0.8667 [0.5687,1.0000]  
    350      0.1314 [0.0000,0.4276]     0.8686 [0.5724,1.0000]  
    400      0.1300 [0.0000,0.4248]     0.8700 [0.5752,1.0000]  
    450      0.1333 [0.0000,0.4313]     0.8667 [0.5687,1.0000]  
    500      0.1280 [0.0000,0.4208]     0.8720 [0.5792,1.0000]  
 Logistic approach
     n             scenario 1                 scenario 2       
    200      0.1065 [0.0452,0.1679]     0.8935 [0.8321,0.9548]  
    400      0.1110 [0.0696,0.1523]     0.8890 [0.8477,0.9304]  
    600      0.1067 [0.0745,0.1389]     0.8933 [0.8611,0.9255]  
    800      0.1048 [0.0773,0.1323]     0.8952 [0.8677,0.9227]  
   1000      0.1031 [0.0787,0.1275]     0.8969 [0.8725,0.9213]  
   1200      0.1015 [0.0794,0.1235]     0.8985 [0.8765,0.9206]  
   1400      0.1006 [0.0803,0.1209]     0.8994 [0.8791,0.9197]  
   1600      0.0998 [0.0809,0.1187]     0.9002 [0.8813,0.9191]  
   1800      0.0989 [0.0813,0.1166]     0.9011 [0.8834,0.9187]  
   2000      0.0978 [0.0811,0.1144]     0.9022 [0.8856,0.9189]  
DIYABC :                      ABC parameter estimation                         Thu Jul 25 11:15:15 2019
Data file       : Gpd_ABC_3groups.mss
Reference table : /ysm-gpfs/home/nps25/project/diyABC-Gpd2/ReRevisions2019_msats_Sc1vsSc7_2019_7_11-1/reftable.bin
Transformation LOGIT of parameters
Chosen scenario(s) : 2
Number of simulated data sets : 99903
Number of selected data sets  : 1000
Parameter          mean     median    mode      q025      q050      q250      q750      q950      q975
------------------------------------------------------------------------------------------------------
N1b              1.29e+03  1.34e+03  1.49e+03  4.43e+02  5.36e+02  1.01e+03  1.58e+03  1.90e+03  1.95e+03
N2b              5.37e+03  5.60e+03  5.60e+03  1.81e+03  2.36e+03  4.10e+03  6.76e+03  7.79e+03  7.89e+03
N3               1.15e+04  1.15e+04  1.01e+04  3.85e+03  4.70e+03  8.32e+03  1.49e+04  1.83e+04  1.91e+04
db1              1.64e+02  1.25e+02  1.69e+01  1.68e+01  2.00e+01  6.18e+01  2.37e+02  4.25e+02  4.65e+02
N1               1.28e+03  5.46e+02  2.51e+02  1.61e+02  1.83e+02  3.02e+02  1.11e+03  4.87e+03  9.08e+03
db2              3.63e+02  3.95e+02  4.80e+02  6.63e+01  1.07e+02  2.98e+02  4.61e+02  4.93e+02  4.97e+02
N2               8.26e+03  7.52e+03  5.39e+03  1.61e+03  2.14e+03  4.67e+03  1.13e+04  1.71e+04  1.81e+04
t1               2.43e+07  2.54e+07  3.71e+07  1.11e+06  2.41e+06  1.52e+07  3.50e+07  4.15e+07  4.21e+07
t2               5.75e+07  6.05e+07  7.96e+07  1.97e+07  2.47e+07  4.68e+07  7.15e+07  7.89e+07  7.94e+07
Âµmic_1          6.00e-04  6.05e-04  5.66e-04  1.78e-04  2.00e-04  4.25e-04  7.87e-04  9.73e-04  1.00e-03
pmic_1           2.69e-01  2.79e-01  3.00e-01  1.76e-01  1.93e-01  2.56e-01  2.95e-01  3.00e-01  3.00e-01
snimic_1         1.68e-07  4.37e-08  1.00e-08  1.02e-08  1.06e-08  1.90e-08  1.29e-07  7.67e-07  1.13e-06


(c) Analysis 2: 2a vs 2b

DIYABC :                   PRIOR CHECKING                         Wed Jul 10 16:51:36 2019
Data file                     : Gpd_ABC_3groups.mss
Reference table               : /ysm-gpfs/home/nps25/project/diyABC-Gpd2/ReRevisions2019_msats_Sc2vsSc6_2019_7_10-1/reftable.bin
Number of simulated data sets : 65900
Values indicate for each summary statistics the proportion 
of simulated data sets which have a value below the observed one
 Summary           observed    scenario       scenario   
statistics           value         1              2      
NAL_1_1            (4.3636  )   0.0771         0.2547         
NAL_1_2            (6.4545  )   0.2277         0.3171         
NAL_1_3            (8.0000  )   0.4142         0.4082         
HET_1_1            (0.4635  )   0.0547         0.1591         
HET_1_2            (0.5999  )   0.1277         0.1691         
HET_1_3            (0.6533  )   0.1854         0.1831         
MGW_1_1            (0.6076  )   0.0002 (***)   0.0593         
MGW_1_2            (0.6358  )   0.0004 (***)   0.0217 (*)     
MGW_1_3            (0.7608  )   0.0110 (*)     0.0120 (*)     
N2P_1_1&2          (7.3636  )   0.0274 (*)     0.1002         
N2P_1_1&3          (8.5455  )   0.0761         0.1639         
N2P_1_2&3          (9.4545  )   0.1441         0.1800         
H2P_1_1&2          (0.6087  )   0.0023 (**)    0.0089 (**)    
H2P_1_1&3          (0.6512  )   0.0089 (**)    0.0208 (*)     
H2P_1_2&3          (0.6848  )   0.0211 (*)     0.0273 (*)     
FST_1_1&2          (0.2210  )   0.6714         0.4301         
FST_1_1&3          (0.2463  )   0.7322         0.5595         
FST_1_2&3          (0.1554  )   0.4541         0.3892         
                COMPARISON OF SCENARIOS
                (11/7/2019)
    Project directory : /ysm-gpfs/home/nps25/project/diyABC-Gpd2/ReRevisions2019_msats_Sc2vsSc6_2019_7_10-1
    Candidate scenarios : [1, 2]
    Number of simulated data sets : 200000
    Summary statistics have been replaced by LDA component

 Direct approach
  closest          scenario 1                 scenario 2       
     50      0.1600 [0.0000,0.4813]     0.8400 [0.5187,1.0000]  
    100      0.1400 [0.0000,0.4441]     0.8600 [0.5559,1.0000]  
    150      0.1000 [0.0000,0.3630]     0.9000 [0.6370,1.0000]  
    200      0.0950 [0.0000,0.3520]     0.9050 [0.6480,1.0000]  
    250      0.1000 [0.0000,0.3630]     0.9000 [0.6370,1.0000]  
    300      0.1100 [0.0000,0.3843]     0.8900 [0.6157,1.0000]  
    350      0.1057 [0.0000,0.3752]     0.8943 [0.6248,1.0000]  
    400      0.1225 [0.0000,0.4099]     0.8775 [0.5901,1.0000]  
    450      0.1222 [0.0000,0.4093]     0.8778 [0.5907,1.0000]  
    500      0.1220 [0.0000,0.4089]     0.8780 [0.5911,1.0000]  
 Logistic approach
     n             scenario 1                 scenario 2       
    200      0.6541 [0.4589,0.8494]     0.3459 [0.1506,0.5411]  
    400      0.6070 [0.4640,0.7500]     0.3930 [0.2500,0.5360]  
    600      0.5982 [0.4837,0.7128]     0.4018 [0.2872,0.5163]  
    800      0.5884 [0.4914,0.6854]     0.4116 [0.3146,0.5086]  
   1000      0.5845 [0.4995,0.6695]     0.4155 [0.3305,0.5005]  
   1200      0.5814 [0.5046,0.6582]     0.4186 [0.3418,0.4954]  
   1400      0.5781 [0.5073,0.6488]     0.4219 [0.3512,0.4927]  
   1600      0.5738 [0.5078,0.6398]     0.4262 [0.3602,0.4922]  
   1800      0.5689 [0.5069,0.6310]     0.4311 [0.3690,0.4931]  
   2000      0.5657 [0.5072,0.6242]     0.4343 [0.3758,0.4928]    
DIYABC :                      ABC parameter estimation                         Thu Jul 11 11:38:39 2019
Data file       : Gpd_ABC_3groups.mss
Reference table : /ysm-gpfs/home/nps25/project/diyABC-Gpd2/ReRevisions2019_msats_Sc2vsSc6_2019_7_10-1/reftable.bin
Transformation LOGIT of parameters
Chosen scenario(s) : 2
Number of simulated data sets : 100023
Number of selected data sets  : 1000

Parameter          mean     median    mode      q025      q050      q250      q750      q950      q975
------------------------------------------------------------------------------------------------------
N1b              1.07e+03  1.05e+03  9.49e+02  3.36e+02  4.12e+02  7.78e+02  1.35e+03  1.81e+03  1.89e+03
N2b              5.57e+03  5.88e+03  6.71e+03  1.79e+03  2.34e+03  4.38e+03  6.98e+03  7.79e+03  7.92e+03
N3               1.07e+04  1.07e+04  1.10e+04  2.80e+03  3.71e+03  7.23e+03  1.40e+04  1.81e+04  1.90e+04
db1              3.68e+02  4.01e+02  4.84e+02  9.84e+01  1.42e+02  2.93e+02  4.62e+02  4.92e+02  4.96e+02
N1               5.52e+03  4.16e+03  2.11e+03  6.21e+02  8.54e+02  2.21e+03  7.57e+03  1.51e+04  1.76e+04
db2              3.23e+02  3.53e+02  4.81e+02  4.74e+01  8.33e+01  2.27e+02  4.36e+02  4.89e+02  4.94e+02
N2               1.35e+04  1.40e+04  1.56e+04  5.40e+03  6.35e+03  1.05e+04  1.68e+04  1.92e+04  1.96e+04
t1               8.85e+05  1.83e+05  5.07e+03  2.93e+03  6.20e+03  5.54e+04  5.79e+05  3.19e+06  6.35e+06
t2               5.68e+07  6.01e+07  6.97e+07  1.99e+07  2.55e+07  4.61e+07  7.01e+07  7.74e+07  7.86e+07
Âµmic_1          5.13e-04  4.90e-04  3.94e-04  1.45e-04  1.70e-04  3.15e-04  6.98e-04  9.30e-04  9.75e-04
pmic_1           2.78e-01  2.90e-01  3.00e-01  1.87e-01  2.12e-01  2.70e-01  3.00e-01  3.00e-01  3.00e-01
snimic_1         1.69e-07  5.58e-08  1.00e-08  1.03e-08  1.12e-08  2.17e-08  1.58e-07  7.14e-07  1.17e-06


(d) Analysis 2: 3a vs 3b

DIYABC :                   PRIOR CHECKING                         Wed Jul 31 10:33:46 2019
Data file                     : Gpd_ABC_3groups.mss
Reference table               : /ysm-gpfs/home/nps25/project/diyABC-Gpd2/ReRevisions2019_msats_Sc3vsSc8_2019_7_11-1/reftable.bin
Number of simulated data sets : 200000
Values indicate for each summary statistics the proportion 
of simulated data sets which have a value below the observed one
 Summary           observed    scenario       scenario   
statistics           value         1              2      
NAL_1_1            (4.3636  )   0.0774         0.2571         
NAL_1_2            (6.4545  )   0.2283         0.3199         
NAL_1_3            (8.0000  )   0.4119         0.4112         
HET_1_1            (0.4635  )   0.0550         0.1575         
HET_1_2            (0.5999  )   0.1275         0.1690         
HET_1_3            (0.6533  )   0.1840         0.1847         
MGW_1_1            (0.6076  )   0.0002 (***)   0.0573         
MGW_1_2            (0.6358  )   0.0005 (***)   0.0206 (*)     
MGW_1_3            (0.7608  )   0.0114 (*)     0.0120 (*)     
N2P_1_1&2          (7.3636  )   0.0292 (*)     0.0990         
N2P_1_1&3          (8.5455  )   0.0781         0.1645         
N2P_1_2&3          (9.4545  )   0.1448         0.1815         
H2P_1_1&2          (0.6087  )   0.0026 (**)    0.0091 (**)    
H2P_1_1&3          (0.6512  )   0.0082 (**)    0.0219 (*)     
H2P_1_2&3          (0.6848  )   0.0207 (*)     0.0277 (*)     
FST_1_1&2          (0.2210  )   0.6716         0.4283         
FST_1_1&3          (0.2463  )   0.7316         0.5579         
FST_1_2&3          (0.1554  )   0.4520         0.3869      
COMPARISON OF SCENARIOS
                (25/7/2019)
    Project directory : /ysm-gpfs/home/nps25/project/diyABC-Gpd2/ReRevisions2019_msats_Sc3vsSc8_2019_7_11-1
    Candidate scenarios : [1, 2]
    Number of simulated data sets : 200000
    Summary statistics have been replaced by LDA component
 Direct approach
  closest          scenario 1                 scenario 2       
     50      0.1000 [0.0000,0.3630]     0.9000 [0.6370,1.0000]  
    100      0.0900 [0.0000,0.3408]     0.9100 [0.6592,1.0000]  
    150      0.0933 [0.0000,0.3483]     0.9067 [0.6517,1.0000]  
    200      0.1000 [0.0000,0.3630]     0.9000 [0.6370,1.0000]  
    250      0.1000 [0.0000,0.3630]     0.9000 [0.6370,1.0000]  
    300      0.0967 [0.0000,0.3557]     0.9033 [0.6443,1.0000]  
    350      0.1171 [0.0000,0.3990]     0.8829 [0.6010,1.0000]  
    400      0.1225 [0.0000,0.4099]     0.8775 [0.5901,1.0000]  
    450      0.1178 [0.0000,0.4003]     0.8822 [0.5997,1.0000]  
    500      0.1280 [0.0000,0.4208]     0.8720 [0.5792,1.0000]  
 Logistic approach
     n             scenario 1                 scenario 2       
    200      0.7590 [0.5433,0.9747]     0.2410 [0.0253,0.4567]  
    400      0.7538 [0.6029,0.9047]     0.2462 [0.0953,0.3971]  
    600      0.7647 [0.6481,0.8813]     0.2353 [0.1187,0.3519]  
    800      0.7817 [0.6871,0.8762]     0.2183 [0.1238,0.3129]  
   1000      0.7936 [0.7131,0.8741]     0.2064 [0.1259,0.2869]  
   1200      0.7945 [0.7222,0.8669]     0.2055 [0.1331,0.2778]  
   1400      0.7914 [0.7247,0.8581]     0.2086 [0.1419,0.2753]  
   1600      0.7892 [0.7269,0.8514]     0.2108 [0.1486,0.2731]  
   1800      0.7840 [0.7250,0.8430]     0.2160 [0.1570,0.2750]  
   2000      0.7788 [0.7225,0.8350]     0.2212 [0.1650,0.2775]  
DIYABC :                      ABC parameter estimation                         Tue Jul 30 17:06:29 2019
Data file       : Gpd_ABC_3groups.mss
Reference table : /ysm-gpfs/home/nps25/project/diyABC-Gpd2/ReRevisions2019_msats_Sc3vsSc8_2019_7_11-1/reftable.bin
Transformation LOGIT of parameters
Chosen scenario(s) : 1
Number of simulated data sets : 99712
Number of selected data sets  : 1000

Parameter          mean     median    mode      q025      q050      q250      q750      q950      q975
------------------------------------------------------------------------------------------------------
N1               2.07e+03  1.76e+03  1.63e+03  4.45e+02  5.49e+02  1.12e+03  2.58e+03  4.53e+03  5.53e+03
N2               7.27e+03  6.68e+03  6.12e+03  1.75e+03  2.13e+03  4.51e+03  9.40e+03  1.45e+04  1.64e+04
N3               1.20e+04  1.22e+04  1.25e+04  3.95e+03  4.82e+03  9.01e+03  1.50e+04  1.84e+04  1.91e+04
t1               1.28e+07  9.08e+06  5.48e+05  2.57e+05  5.90e+05  3.80e+06  2.01e+07  3.63e+07  3.88e+07
t2               5.16e+07  5.45e+07  7.02e+07  1.14e+07  1.58e+07  3.81e+07  6.78e+07  7.73e+07  7.87e+07
Âµmic_1          5.15e-04  4.94e-04  4.33e-04  1.56e-04  1.81e-04  3.43e-04  6.71e-04  9.15e-04  9.70e-04
pmic_1           2.81e-01  2.90e-01  3.00e-01  2.10e-01  2.31e-01  2.73e-01  3.00e-01  3.00e-01  3.00e-01
snimic_1         4.26e-07  1.34e-07  1.28e-08  1.20e-08  1.40e-08  4.24e-08  4.50e-07  1.82e-06  2.54e-06


(e) Analysis 2: 4a vs 4b

DIYABC :                   PRIOR CHECKING                         Fri Mar 29 11:02:22 2019
Data file                     : Gpd_ABC_3groups.mss
Reference table               : /ysm-gpfs/home/nps25/project/diyABC-Gpd2/Revisions2019_smallNe_withBN_corrected_2019_3_29-1/reftable.bin
Number of simulated data sets : 108600
Values indicate for each summary statistics the proportion 
of simulated data sets which have a value below the observed one
 Summary           observed    scenario       scenario   
statistics           value         1              2      
NAL_1_1            (4.3636  )   0.0750         0.2204         
NAL_1_2            (6.4545  )   0.2239         0.3130         
NAL_1_3            (8.0000  )   0.4081         0.4105         
HET_1_1            (0.4635  )   0.0540         0.1196         
HET_1_2            (0.5999  )   0.1253         0.1617         
HET_1_3            (0.6533  )   0.1815         0.1846         
MGW_1_1            (0.6076  )   0.0002 (***)   0.0513         
MGW_1_2            (0.6358  )   0.0006 (***)   0.0194 (*)     
MGW_1_3            (0.7608  )   0.0110 (*)     0.0117 (*)     
N2P_1_1&2          (7.3636  )   0.0279 (*)     0.0836         
N2P_1_1&3          (8.5455  )   0.0741         0.1514         
N2P_1_2&3          (9.4545  )   0.1392         0.1779         
H2P_1_1&2          (0.6087  )   0.0024 (**)    0.0045 (**)    
H2P_1_1&3          (0.6512  )   0.0076 (**)    0.0142 (*)     
H2P_1_2&3          (0.6848  )   0.0206 (*)     0.0225 (*)     
FST_1_1&2          (0.2210  )   0.6746         0.4577         
FST_1_1&3          (0.2463  )   0.7354         0.5871         
FST_1_2&3          (0.1554  )   0.4575         0.3925      
COMPARISON OF SCENARIOS
                (29/3/2019)
    Project directory : /ysm-gpfs/home/nps25/project/diyABC-Gpd2/Revisions2019_smallNe_withBN_corrected_2019_3_29-1
    Candidate scenarios : [1, 2]
    Number of simulated data sets : 200000
    Summary statistics have been replaced by LDA component
 Direct approach
  closest          scenario 1                 scenario 2       
     50      0.1200 [0.0000,0.4048]     0.8800 [0.5952,1.0000]  
    100      0.1000 [0.0000,0.3630]     0.9000 [0.6370,1.0000]  
    150      0.0933 [0.0000,0.3483]     0.9067 [0.6517,1.0000]  
    200      0.1100 [0.0000,0.3843]     0.8900 [0.6157,1.0000]  
    250      0.1080 [0.0000,0.3801]     0.8920 [0.6199,1.0000]  
    300      0.1100 [0.0000,0.3843]     0.8900 [0.6157,1.0000]  
    350      0.1257 [0.0000,0.4163]     0.8743 [0.5837,1.0000]  
    400      0.1225 [0.0000,0.4099]     0.8775 [0.5901,1.0000]  
    450      0.1200 [0.0000,0.4048]     0.8800 [0.5952,1.0000]  
    500      0.1180 [0.0000,0.4008]     0.8820 [0.5992,1.0000]  
 Logistic approach
     n             scenario 1                 scenario 2       
    200      0.3061 [0.1683,0.4438]     0.6939 [0.5562,0.8317]  
    400      0.3124 [0.2238,0.4010]     0.6876 [0.5990,0.7762]  
    600      0.3124 [0.2434,0.3813]     0.6876 [0.6187,0.7566]  
    800      0.3196 [0.2605,0.3787]     0.6804 [0.6213,0.7395]  
   1000      0.3177 [0.2657,0.3697]     0.6823 [0.6303,0.7343]  
   1200      0.3154 [0.2684,0.3623]     0.6846 [0.6377,0.7316]  
   1400      0.3127 [0.2699,0.3554]     0.6873 [0.6446,0.7301]  
   1600      0.3105 [0.2711,0.3499]     0.6895 [0.6501,0.7289]  
   1800      0.3067 [0.2702,0.3433]     0.6933 [0.6567,0.7298]  
   2000      0.3021 [0.2681,0.3362]     0.6979 [0.6638,0.7319]  
DIYABC :                      ABC parameter estimation                         Fri Mar 29 11:52:04 2019
Data file       : Gpd_ABC_3groups.mss
Reference table : /ysm-gpfs/home/nps25/project/diyABC-Gpd2/Revisions2019_smallNe_withBN_corrected_2019_3_29-1/reftable.bin
Transformation LOGIT of parameters
Chosen scenario(s) : 2
Number of simulated data sets : 99803
Number of selected data sets  : 1001
Parameter          mean     median    mode      q025      q050      q250      q750      q950      q975
------------------------------------------------------------------------------------------------------
N1b              1.31e+03  1.35e+03  1.55e+03  4.07e+02  5.44e+02  1.01e+03  1.65e+03  1.89e+03  1.94e+03
N2b              4.49e+03  4.50e+03  4.19e+03  1.14e+03  1.44e+03  3.04e+03  6.00e+03  7.46e+03  7.75e+03
N3               1.46e+04  1.52e+04  1.75e+04  7.09e+03  8.35e+03  1.24e+04  1.73e+04  1.93e+04  1.97e+04
db1              3.22e+02  3.41e+02  4.73e+02  5.39e+01  8.78e+01  2.34e+02  4.32e+02  4.86e+02  4.94e+02
N1               3.27e+03  2.09e+03  7.16e+02  3.62e+02  4.94e+02  1.12e+03  4.15e+03  1.05e+04  1.41e+04
db2              3.54e+02  3.94e+02  4.88e+02  6.29e+01  1.07e+02  2.71e+02  4.54e+02  4.94e+02  4.96e+02
N2               8.09e+03  7.09e+03  4.30e+03  1.64e+03  2.08e+03  4.31e+03  1.15e+04  1.76e+04  1.85e+04
t1               2.01e+07  1.93e+07  9.04e+06  7.05e+05  1.56e+06  9.49e+06  3.05e+07  4.01e+07  4.13e+07
t2               6.67e+07  7.12e+07  7.84e+07  2.98e+07  3.84e+07  6.12e+07  7.65e+07  7.92e+07  7.96e+07
Âµmic_1          2.74e-04  2.19e-04  1.47e-04  1.08e-04  1.12e-04  1.54e-04  3.33e-04  6.47e-04  7.43e-04
pmic_1           2.90e-01  3.00e-01  3.00e-01  2.19e-01  2.46e-01  2.91e-01  3.00e-01  3.00e-01  3.00e-01
snimic_1         3.28e-07  9.07e-08  1.30e-08  1.15e-08  1.29e-08  3.01e-08  3.07e-07  1.51e-06  2.04e-06
  
